# Supplementary material for: Development of Embryonic Market Squid, Doryteuthis opalescens, under Chronic Exposure to Low Environmental pH and [O2]
Source: PLoS One. 2016 Dec 9;11(12):e0167461. doi: 10.1371/journal.pone.0167461 (PMC5147904; doi:10.1371/journal.pone.0167461)
Supplement: S1 Data — (XLSX) [file pone.0167461.s001.xlsx]

## Sheet: Sheet1
EXP	Cohort#	TREATMENT	ExposureTime	TANK	CAP	TREAT EXPOSURE	COLOR	START	END	E	Notebook	JPG	Arnold ES	ES	DML	YV	HW	TL	Weight (mg)	Calories	YL	YD	Deformity	YV olga	YR	DML:HW	DML:YV	ES (Equation)	Stages	#Statos	Avg Length	Avg Width	Avg Area	TOT E Cap^-1	L (cm)	D (cm)	VOL (cm^3)	VOL (Sqrt)	CHORION	MaxD (mm)	MinD (mm)	Vol (mm^3)
1	1	High pHOx	17	1	3	High pHOx17	White	2011-09-26	2011-10-13																										13.798	1.76	22.3676	4.72944	1	6.45	5.289	94.4246
1	1	High pHOx	17	2	5	High pHOx17	Green	2011-09-26	2011-10-13																										8.158	1.352	7.80397	2.79356	1	4.279	3.859	33.348
1	1	High pHOx	17	2	5	High pHOx17	Green	2011-09-26	2011-10-13																														2	4.921	4.761	58.3752
1	1	Low pHOx	17	3	6	Low pHOx17	Red	2011-09-26	2011-10-13				23.2	24.2	0.8968	3.56741	3.44345	5.8883	1.545	4.8224	3.0116	1.8594		4.98695	0.9297	0.580453	0.251387	24.6721	2						15.053	1.993	31.2908	5.59381	1	7.464	7.184	201.596
1	1	Low pHOx	17	4	10	Low pHOx17	Yellow	2011-09-26	2011-10-13																										11.521	1.718	17.7957	4.21849	1	6.99	6.097	135.984
1	1	Low pHOx	17	4	10	Low pHOx17	Yellow	2011-09-26	2011-10-13																														2	7.124	6.139	140.507
1	1	High pHOx	24	1	1	High pHOx24	White	2011-09-26	2011-10-20																					2	101.575	56.1	4533.95	191	12.597	1.832	22.1257	4.70379	1	7.214	5.573	117.255
1	1	High pHOx	24	1	1	High pHOx24	White	2011-09-26	2011-10-20																					1	102.85	54.75	4564.7
1	1	High pHOx	24	1	1	High pHOx24	White	2011-09-26	2011-10-20																					2	100.3	57.45	4503.2
1	1	High pHOx	24	1	2	High pHOx24	White	2011-09-26	2011-10-20																									14	9.457	1.162	6.68258	2.58507
1	1	High pHOx	24	1	5	High pHOx24	White	2011-09-26	2011-10-20	1			24	25	1.989	1.03761	1.00155	1.71266	1.153	3.847	1.862	1.261		1.18369	0.6305	1.72507	1.91691	27.8312	5	1	101.1	55.5	4440.45	251	15.363	1.877	28.3259	5.3222	1	6.436	5.984	120.608
1	1	High pHOx	24	1	5	High pHOx24	White	2011-09-26	2011-10-20	2			27.5	28.5	2.294	0.352119	0.339883	0.5812	1.173	4.336	1.071	0.935		0.420597	0.4675	1.95567	6.51485	28.4676	6	2	102.85	58.75	4776.8
1	1	High pHOx	24	1	5	High pHOx24	White	2011-09-26	2011-10-20	3			27.5	28.5	2.441	0.192455	0.185768	0.317663	1.202	4.408	1.085	0.714		0.231691	0.357	2.03078	12.6835	28.675	6	3	102.1	55.85	4565.75
1	1	High pHOx	24	1	5	High pHOx24	White	2011-09-26	2011-10-20	4			27.5	28.5	2.471	0.296077	0.285789	0.488698	1.268	4.584	1.087	0.863		0.331858	0.4315	1.94874	8.3458	28.4485	6	4	101	55.9	4582.95
1	1	High pHOx	24	1	5	High pHOx24	White	2011-09-26	2011-10-20	5			27.5	28.5	2.308	0.460297	0.444302	0.759756	1.15	4.381	1.146	1.029		0.544023	0.5145	2.00696	5.01416	28.6092	6	5	102.55	57.85	4747.3
1	1	High pHOx	24	1	5	High pHOx24	White	2011-09-26	2011-10-20	6			27.5	28.5	2.419	0.249391	0.240725	0.411639	1.298	4.371	0.991	0.824		0.272242	0.412	1.86364	9.69964	28.2136	5
1	1	High pHOx	24	1	5	High pHOx24	White	2011-09-26	2011-10-20	7			28	29	2.27	0.519518	0.501466	0.857506	1.159	4.524	1.271	1.051		0.610296	0.5255	1.95858	4.36943	28.4757	6
1	1	High pHOx	24	1	5	High pHOx24	White	2011-09-26	2011-10-20	8			27.5	28.5	2.075	0.819511	0.791034	1.35267	1.265	4.679	1.371	1.252		0.959786	0.626	1.64032	2.532	27.5973	5
1	1	High pHOx	24	1	7	High pHOx24	White	2011-09-26	2011-10-20	1			27.5	28.5	2.044	1.37996	1.332	2.27773	1.234	4.843	1.786	1.449		1.39801	0.7245	1.6564	1.48121	27.6417	5	1	89.95	55.45	3829.05	124	9.547	1.597	12.7425	3.56967	1	6.62	6.171	131.931
1	1	High pHOx	24	1	7	High pHOx24	White	2011-09-26	2011-10-20	2			27.5	28.5	2.08	0.913871	0.882115	1.50842	1.183	4.865	1.605	1.251		0.977779	0.6255	1.75824	2.27603	27.9227	5	2	97.35	56.25	4127.4						2	6.522	6.661	151.439
1	1	High pHOx	24	1	7	High pHOx24	White	2011-09-26	2011-10-20	3			26	27	1.745	1.05102	1.01449	1.73479	1.116	4.715	1.738	1.297		1.16243	0.6485	1.56362	1.6603	27.3856	5	3	98.55	55.95	4230.85
1	1	High pHOx	24	1	7	High pHOx24	White	2011-09-26	2011-10-20	4			26	27	2.018	1.0511	1.01457	1.73492		4.933	1.872	1.266		1.36375	0.633		1.9199			4	100.2	55.6	4167.8
1	1	High pHOx	24	1	7	High pHOx24	White	2011-09-26	2011-10-20	5			27.5	28.5	2.055	1.0075	0.97249	1.66296	1.188	4.465	1.348	1.375		1.08706	0.6875	1.7298	2.0397	27.8442	5	5	99.4	56.05	4220.3
1	1	High pHOx	24	1	7	High pHOx24	White	2011-09-26	2011-10-20	6			27.5	28.5	2.041	1.18245	1.14136	1.95173	1.222	4.954	1.552	1.414		1.11261	0.707	1.67021	1.72608	27.6798	5
1	1	High pHOx	24	1	7	High pHOx24	White	2011-09-26	2011-10-20	7			27.5	28.5	2.218	0.938211	0.905609	1.54859	1.432	3.323	1.607	1.265		0.994245	0.6325	1.54888	2.36407	27.3449	5
1	1	High pHOx	24	1	7	High pHOx24	White	2011-09-26	2011-10-20	8			27.5	28.5	1.853	1.31299	1.26736	2.16719	1.183	4.629	1.718	1.435		1.60974	0.7175	1.56636	1.41129	27.3931	5
1	1	High pHOx	24	1	7	High pHOx24	White	2011-09-26	2011-10-20	9			27.5	28.5	2.192	0.715121	0.690271	1.18036	1.214	4.848	1.454	1.159		0.855617	0.5795	1.8056	3.06522	28.0535	5
1	1	High pHOx	24	1	8	High pHOx24	White	2011-09-26	2011-10-20																					5	110.02	60.68	5490.63	146	11.532	1.533	14.183	3.76603	1	5.614	5.081	75.8489
1	1	High pHOx	24	1	8	High pHOx24	White	2011-09-26	2011-10-20																					1	111.8	63.3	5620.15
1	1	High pHOx	24	1	8	High pHOx24	White	2011-09-26	2011-10-20																					2	102.65	64.3	5177.45
1	1	High pHOx	24	1	8	High pHOx24	White	2011-09-26	2011-10-20																					3	113	62.3	5785.15
1	1	High pHOx	24	1	8	High pHOx24	White	2011-09-26	2011-10-20																					4	118.45	62.95	6114.45
1	1	High pHOx	24	1	8	High pHOx24	White	2011-09-26	2011-10-20																					5	100.1	57.6	4719.55
1	1	High pHOx	24	1	8	High pHOx24	White	2011-09-26	2011-10-20																					5	110.02	60.68	5490.63
1	1	High pHOx	24	2	2	High pHOx24	Green	2011-09-26	2011-10-20	1					2.356	0.587907	0.567478	0.970387		5.189	1.639	1.022		0.838504	0.511		4.00744			1	100.05	54.55	4592.55	140	14.795	1.836	26.0999	5.10881
1	1	High pHOx	24	2	2	High pHOx24	Green	2011-09-26	2011-10-20	2			27.5	28.5	2.234	1.0484	1.01197	1.73047	1.217	5.01	1.595	1.331		1.05423	0.6655	1.83566	2.13086	28.1364	5	2	102.65	55.35	4445.55
1	1	High pHOx	24	2	2	High pHOx24	Green	2011-09-26	2011-10-20	3			27.5	28.5	2.178	0.950495	0.917466	1.56887	1.202	5.081	1.572	1.281		0.98933	0.6405	1.81198	2.29144	28.0711	5	3	113.6	58.65	5117.55
1	1	High pHOx	24	2	2	High pHOx24	Green	2011-09-26	2011-10-20	4			27.5	28.5	2.143	0.819793	0.791306	1.35313	1.192	4.657	1.368	1.253		0.785024	0.6265	1.79782	2.61407	28.032	5	4	103.15	56.9	4866.9
1	1	High pHOx	24	2	2	High pHOx24	Green	2011-09-26	2011-10-20	5			27.5	28.5	2.122	0.564031	0.544432	0.930978	1.211	4.73	1.404	1.056		0.617579	0.528	1.75227	3.7622	27.9063	5
1	1	High pHOx	24	2	2	High pHOx24	Green	2011-09-26	2011-10-20	6			27	28	1.867	1.51695	1.46423	2.50384	1.121	4.799	1.794	1.508		1.65387	0.754	1.66548	1.23076	27.6667	5
1	1	High pHOx	24	2	2	High pHOx24	Green	2011-09-26	2011-10-20	7			27.5	28.5	2.192	0.729773	0.704414	1.20455	1.344	4.802	1.347	1.197		0.742124	0.5985	1.63095	3.00367	27.5714	5
1	1	High pHOx	24	2	2	High pHOx24	Green	2011-09-26	2011-10-20	8			27.5	28.5	2.445	0.752649	0.726496	1.24231	1.251	5.057	1.507	1.172		0.809961	0.586	1.95444	3.24852	28.4642	6
1	1	High pHOx	24	2	3	High pHOx24	Green	2011-09-26	2011-10-20	1			27.5	28.5	2.513	0.784903	0.757629	1.29555	1.146	3.609	1.506	1.194		1.07509	0.597	2.19284	3.20167	29.1223	6	1	100.3	55.7	4511.7	107	10.254	1.553	12.9424	3.59755
1	1	High pHOx	24	2	3	High pHOx24	Green	2011-09-26	2011-10-20	2			27.5	28.5	2.411	1.8651	1.80029	3.07849	1.2363	4.943	1.29	1.803		1.01164	0.9015	1.95017	1.29269	28.4525	6	2	99.7	55.4	4519.4
1	1	High pHOx	24	2	3	High pHOx24	Green	2011-09-26	2011-10-20	3			26.5	27.5	2.255	1.06287	1.02594	1.75436	1.042	5.161	1.719	1.308		1.17216	0.654	2.16411	2.12161	29.0429	6	3	112.7	60.7	5174.9
1	1	High pHOx	24	2	3	High pHOx24	Green	2011-09-26	2011-10-20	4			27.5	28.5	2.369	0.648263	0.625737	1.07001	1.285	5.039	1.414	1.12		0.747522	0.56	1.84358	3.65438	28.1583	5	4	109.8	60.1	5325.7
1	1	High pHOx	24	2	3	High pHOx24	Green	2011-09-26	2011-10-20	5			26.5	27.5	2.412	1.1057	1.06728	1.82505	1.265	5.133	1.462	1.398		1.15047	0.699	1.90672	2.18142	28.3325	6	5	102.8	56.1	4776.4
1	1	High pHOx	24	2	3	High pHOx24	Green	2011-09-26	2011-10-20	6			26.5	27.5	2.475	0.981155	0.94706	1.61947	1.218	5.369	1.45	1.331		0.738497	0.6655	2.03202	2.52254	28.6784	6
1	1	High pHOx	24	2	3	High pHOx24	Green	2011-09-26	2011-10-20	7			27.5	28.5	2.565	0.709791	0.685127	1.17157	1.065	3.456	1.584	1.124		0.803596	0.562	2.40845	3.61374	29.7173	6
1	1	High pHOx	24	2	3	High pHOx24	Green	2011-09-26	2011-10-20	8			26.5	27.5	2.332	1.0465	1.01013	1.72733	1.348	5.157	1.587	1.332		1.20994	0.666	1.72997	2.22839	27.8447	5
1	1	High pHOx	24	2	7	High pHOx24	Green	2011-09-26	2011-10-20																					5	108.08	58.91	5052.69	183	16.028	1.939	31.5365	5.61574
1	1	High pHOx	24	2	7	High pHOx24	Green	2011-09-26	2011-10-20																					1	110.05	61.75	5300.25
1	1	High pHOx	24	2	7	High pHOx24	Green	2011-09-26	2011-10-20																					2	108.1	60.5	5306.05
1	1	High pHOx	24	2	7	High pHOx24	Green	2011-09-26	2011-10-20																					3	109.5	58.7	4952.15
1	1	High pHOx	24	2	7	High pHOx24	Green	2011-09-26	2011-10-20																					4	108.75	57.7	5148.35
1	1	High pHOx	24	2	7	High pHOx24	Green	2011-09-26	2011-10-20																					5	104	55.9	4556.65
1	1	High pHOx	24	2	8	High pHOx24	Green	2011-09-26	2011-10-20																					1	115.05	62.45	5793.95	92	8.508	1.88	15.737	3.96699	1	6.36	5.37	95.9807
1	1	High pHOx	24	2	8	High pHOx24	Green	2011-09-26	2011-10-20																					2	113.15	64.4	5682.3						2	7.694	5.907	140.496
1	1	High pHOx	24	2	8	High pHOx24	Green	2011-09-26	2011-10-20																					3	113.5	61.75	5590.4						3	7.293	5.729	125.269
1	1	High pHOx	24	2	8	High pHOx24	Green	2011-09-26	2011-10-20																					4	117.55	64	5992						4	7.327	5.729	125.853
1	1	High pHOx	24	2	8	High pHOx24	Green	2011-09-26	2011-10-20																					5	110.85	59.65	5380.5
1	1	High pHOx	24	2	9	High pHOx24	Green	2011-09-26	2011-10-20																					5	99.77	53.38	4374.12	245	16.778	2.086	38.2074	6.18121
1	1	High pHOx	24	2	9	High pHOx24	Green	2011-09-26	2011-10-20																					1	95.2	53.1	4112.4
1	1	High pHOx	24	2	9	High pHOx24	Green	2011-09-26	2011-10-20																					2	103.55	54.05	4703
1	1	High pHOx	24	2	9	High pHOx24	Green	2011-09-26	2011-10-20																					3	96.25	52.65	4056.65
1	1	High pHOx	24	2	9	High pHOx24	Green	2011-09-26	2011-10-20																					4	103.95	54.75	4604.65
1	1	High pHOx	24	2	9	High pHOx24	Green	2011-09-26	2011-10-20																					5	99.9	52.35	4393.9
1	1	Low pHOx	24	3	5	Low pHOx24	Red	2011-09-26	2011-10-20				24	25	0.879	3.13227	3.02342	5.17005	1.265	4.494	2.702	1.82		3.96834	0.91	0.694862	0.280627	24.9878	2
1	1	Low pHOx	24	3	5	Low pHOx24	Red	2011-09-26	2011-10-20				23.5	24.5	0.801	2.90776	2.80672	4.79948		4.521	2.554	1.794		3.99927	0.897		0.27547
1	1	Low pHOx	24	3	5	Low pHOx24	Red	2011-09-26	2011-10-20				22	23	0.866	3.2635	3.1501	5.38666	1.658	4.735	3.18	1.753		4.67847	0.8765	0.522316	0.265359	24.5116	2
1	1	Low pHOx	24	3	5	Low pHOx24	Red	2011-09-26	2011-10-20				23	24	0.741	3.4164	3.29768	5.63904	1.665	4.78	3.193	1.787		5.36818	0.8935	0.445045	0.216895	24.2983	2					138	12.276	1.8	20.8152	4.56237	1	6.984	6.359	147.795
1	1	Low pHOx	24	3	5	Low pHOx24	Red	2011-09-26	2011-10-20				24	25	1.003	2.70884	2.61471	4.47116	1.414	4.862	2.773	1.691		3.62917	0.8455	0.709335	0.370269	25.0278	3
1	1	Low pHOx	24	3	5	Low pHOx24	Red	2011-09-26	2011-10-20				23.5	24.5	1.029	2.94029	2.83812	4.85318	1.513	4.961	2.709	1.768		3.78826	0.884	0.680106	0.349966	24.9471	2
1	1	Low pHOx	24	3	5	Low pHOx24	Red	2011-09-26	2011-10-20				23.5	24.5	1.096	1.9046	1.83842	3.14369	1.648	4.995	2.767	1.444		2.41471	0.722	0.665049	0.575449	24.9055	2
1	1	Low pHOx	24	3	5	Low pHOx24	Red	2011-09-26	2011-10-20
1	1	Low pHOx	24	3	7	Low pHOx24	Red	2011-09-26	2011-10-20				22	23	0.519	3.22394	3.11191	5.32137		4.236	2.704	1.843		7.66992	0.9215		0.160983			1	67.95	47.5	2641	147	12.633	1.68	18.6596	4.31968	1	6.876	5.208	97.6014
1	1	Low pHOx	24	3	7	Low pHOx24	Red	2011-09-26	2011-10-20				23.5	24.5	0.665	4.1646	4.01988	6.874	1.659	4.574	3.247	1.942		4.84848	0.971	0.400844	0.159679	24.1763	2	4	79.55	48.45	3193.15
1	1	Low pHOx	24	3	7	Low pHOx24	Red	2011-09-26	2011-10-20				23	24	0.706	3.9111	3.77519	6.45557		4.585	3.102	1.918		4.5857	0.959		0.180512			3	67.05	46.6	2504.65
1	1	Low pHOx	24	3	7	Low pHOx24	Red	2011-09-26	2011-10-20				24	25	1.054	4.05817	3.91716	6.69834	1.461	5.204	3.304	1.908		4.65153	0.954	0.721424	0.259723	25.0611	3	2	72.8	53.15	3223.6						2	7.174	5.88	129.806
1	1	Low pHOx	24	3	7	Low pHOx24	Red	2011-09-26	2011-10-20																					5	77.75	52.8	3322.5
1	1	Low pHOx	24	3	7	Low pHOx24	Red	2011-09-26	2011-10-20																					6	72.55	46.45	2876.35
1	1	Low pHOx	24	4	5	Low pHOx24	Yellow	2011-09-26	2011-10-20				24	25	1.224	3.01541	2.91063	4.97717	1.491	2.727	2.727	1.784		4.38152	0.892	0.820926	0.405915	25.3358	3
1	1	Low pHOx	24	4	5	Low pHOx24	Yellow	2011-09-26	2011-10-20				23.75	24.75	0.827375	2.05939	1.98783	3.39919	1.54225	3.99812	2.51938	1.54575		2.31924	0.772875	0.536473	0.401756	24.5507	2
1	1	Low pHOx	24	4	5	Low pHOx24	Yellow	2011-09-26	2011-10-20				23.5	24.5	0.661	3.47991	3.35898	5.74386	1.663	4.518	2.456	1.966		3.87102	0.983	0.397474	0.189948	24.167	1
1	1	Low pHOx	24	4	5	Low pHOx24	Yellow	2011-09-26	2011-10-20				25.5	26.5	1.409	2.4342	2.34962	4.01784	1.264	4.687	2.177	1.746		2.75074	0.873	1.11472	0.578835	26.1466	3
1	1	Low pHOx	24	4	5	Low pHOx24	Yellow	2011-09-26	2011-10-20				26	27	1.566	1.83659	1.77277	3.03143	1.215	4.78	2.223	1.532		2.29119	0.766	1.28889	0.852668	26.6273	4
1	1	Low pHOx	24	4	5	Low pHOx24	Yellow	2011-09-26	2011-10-20				23.5	24.5	0.712	4.33786	4.18712	7.15997	1.545	4.826	3.27	1.973		6.18455	0.9865	0.460841	0.164136	24.3419	2
1	1	Low pHOx	24	4	5	Low pHOx24	Yellow	2011-09-26	2011-10-20				25.5	26.5	1.532	2.53886	2.45064	4.1906	1.295	5.077	2.519	1.697		3.44691	0.8485	1.18301	0.603419	26.3351	3					198	15.632	1.971	31.7809	5.63746	1	6.745	6.406	144.855
1	1	Low pHOx	24	4	5	Low pHOx24	Yellow	2011-09-26	2011-10-20				24.5	25.5	1.468	3.11433	3.00611	5.14044	1.452	5.108	2.668	1.823		2.92422	0.9115	1.01102	0.47137	25.8604	3
1	1	Low pHOx	24	4	5	Low pHOx24	Yellow	2011-09-26	2011-10-20				26	27	1.547	2.75752	2.6617	4.5515	1.215	5.173	2.516	1.761		3.02383	0.8805	1.27325	0.561011	26.5842	4
1	1	Low pHOx	24	4	9	Low pHOx24	Yellow	2011-09-26	2011-10-20				22.5	23.5	0.496	2.55293	2.46422	4.21381	1.623	4.25	2.957	1.61		5.45576	0.805	0.305607	0.194287	23.9135	1	5	89.6	48.15	3229.2
1	1	Low pHOx	24	4	9	Low pHOx24	Yellow	2011-09-26	2011-10-20				24.5	25.5	1.325	2.6515	2.55936	4.3765	1.385	4.976	2.519	1.73		3.57554	0.865	0.956679	0.499718	25.7104	3	3	96.25	54.7	3872.1
1	1	Low pHOx	24	4	9	Low pHOx24	Yellow	2011-09-26	2011-10-20				24	25	1.351	3.41293	3.29433	5.63331	1.368	5.28	2.793	1.87		3.35885	0.935	0.987573	0.395848	25.7957	3	1	111.1	59.15	5125.3	184	15.887	1.786	26.5206	5.14981	1	5.72	5.054	76.4619
1	1	Low pHOx	24	4	9	Low pHOx24	Yellow	2011-09-26	2011-10-20				23.5	24.5	1.082				1.52							0.711842		25.0347	3	4	94.9	55.6	4093.75
1	1	Low pHOx	24	4	9	Low pHOx24	Yellow	2011-09-26	2011-10-20				23.5	24.5	1.306				1.342							0.973174		25.756	3	2	104.5	54.6	4582.2
1	1	Low pHOx	24	4	9	Low pHOx24	Yellow	2011-09-26	2011-10-20																					6	63.65	42.8	2192.3
1	1	Low pHOx	29	3	2	Low pHOx29	Red	2011-09-26	2011-10-25				24	25	0.886	2.34666	2.26511	3.87335	1.085	4.492	2.531	1.636	1		0.818	0.81659	0.377558	25.3238	3
1	1	Low pHOx	29	3	2	Low pHOx29	Red	2011-09-26	2011-10-25				24	25	1.027	2.80055	2.70323	4.62253	1.452	4.618	2.569	1.761	0		0.8805	0.7073	0.366714	25.0221	3
1	1	Low pHOx	29	3	2	Low pHOx29	Red	2011-09-26	2011-10-25				24	25	1.234	2.46636	2.38065	4.07091	1.464	4.641	2.354	1.713	0		0.8565	0.842896	0.500333	25.3964	3
1	1	Low pHOx	29	3	2	Low pHOx29	Red	2011-09-26	2011-10-25				24	25	1.062	2.20677	2.13009	3.64245	1.188	4.717	2.664	1.564	0		0.782	0.893939	0.481246	25.5373	3	1	95.6	55.6	4187.65	224	13.715	1.604	18.4664	4.29726	1	6.627	5.319	98.1195
1	1	Low pHOx	29	3	2	Low pHOx29	Red	2011-09-26	2011-10-25				24	25	1.054	2.39705	2.31376	3.95652	1.223	4.785	2.742	1.607	0		0.8035	0.861815	0.439707	25.4486	3	3	85.95	51.3	3531.4
1	1	Low pHOx	29	3	2	Low pHOx29	Red	2011-09-26	2011-10-25				24	25	1.064	2.34218	2.26079	3.86596	1.375	4.831	2.685	1.602	0		0.801	0.773818	0.454277	25.2057	3	5	81.75	47.05	2886.2
1	1	Low pHOx	29	3	2	Low pHOx29	Red	2011-09-26	2011-10-25				24	25	1.211	2.62543	2.5342	4.33349	1.235	4.916	2.699	1.683	0		0.8415	0.980567	0.461257	25.7764	3
1	1	Low pHOx	29	3	2	Low pHOx29	Red	2011-09-26	2011-10-25				23	24	0.415	3.22296	3.11096	5.31975	1.784	4.942	2.952	1.789	0		0.8945	0.232623	0.128764	23.712	1	4	94.45	59.75	4235.7
1	1	Low pHOx	29	3	2	Low pHOx29	Red	2011-09-26	2011-10-25				27	28	1.688				1.024				0			1.64844		27.6197	5	2	98.55	53.5	4482.45
1	1	Low pHOx	29	3	3	Low pHOx29	Red	2011-09-26	2011-10-25	1			28	29	2.047				1.026				0			1.99513		28.5765	6	1	63.2	47.15	2330.05	60	10.35	1.447	11.3411	3.36766
1	1	Low pHOx	29	3	3	Low pHOx29	Red	2011-09-26	2011-10-25	2			26	27	1.678				1.113				0			1.50764		27.2311	5	2	55.5	39.25	1794
1	1	Low pHOx	29	3	3	Low pHOx29	Red	2011-09-26	2011-10-25	3			29	30	2.287				1.138				0			2.00967		28.6167	6
1	1	Low pHOx	29	3	3	Low pHOx29	Red	2011-09-26	2011-10-25	4			24	25	1.122				1.34				0			0.837313		25.381	3
1	1	Low pHOx	29	3	8	Low pHOx29	Red	2011-09-26	2011-10-25	1			24	25	1.346	1.53367	1.48038	2.53145	1.32	4.501	2.114	1.438	0		0.719	1.0197	0.877632	25.8844	3					159	9.107	1.976	18.6092	4.31384	1	7.468	5.999	140.65
1	1	Low pHOx	29	3	8	Low pHOx29	Red	2011-09-26	2011-10-25	2			25	26	1.767	1.24997	1.20654	2.06318	1.259	4.687	2.016	1.334	0		0.667	1.40349	1.41363	26.9436	4
1	1	Low pHOx	29	3	8	Low pHOx29	Red	2011-09-26	2011-10-25	3			26	27	1.584	1.53771	1.48428	2.53812	1.068	4.575	2.073	1.449	0		0.7245	1.48315	1.0301	27.1635	4
1	1	Low pHOx	29	3	8	Low pHOx29	Red	2011-09-26	2011-10-25	4			24	25	1.042	2.08552	2.01305	3.44231	1.58	4.715	2.484	1.562	0		0.781	0.659494	0.499637	24.8902	2
1	1	Low pHOx	29	3	8	Low pHOx29	Red	2011-09-26	2011-10-25	5			25	26	1.625	1.39212	1.34375	2.29781	1.086	4.802	2.035	1.395	0		0.6975	1.49632	1.16728	27.1998	4
1	1	Low pHOx	29	3	8	Low pHOx29	Red	2011-09-26	2011-10-25	6			28	29	2.001	0.757498	0.731175	1.25031	0.922	4.578	1.652	1.141	0		0.5705	2.17028	2.64159	29.06	6
1	1	Low pHOx	29	3	8	Low pHOx29	Red	2011-09-26	2011-10-25	6			25.3333	26.3333	1.56083	1.42608	1.37653	2.35386	1.20583	4.643	2.06233	1.3865	0		0.69325	1.2944	1.09449	26.6426	4
1	1	Low pHOx	29	4	1	Low pHOx29	Yellow	2011-09-26	2011-10-25	1			25	26	1.68				1.394				0			1.20516		26.3963	4	1	93.35	56.35	4300	162	12.619	1.805	21.5158	4.63851
1	1	Low pHOx	29	4	1	Low pHOx29	Yellow	2011-09-26	2011-10-25	2			27	28	2.147				1.276				1			1.6826		27.714	5	2	85.3	56	3710.6
1	1	Low pHOx	29	4	1	Low pHOx29	Yellow	2011-09-26	2011-10-25	3			26	27	1.794	2.08706	2.01454	3.44486	1.107	4.916	2.075	1.657	0		0.8285	1.6206	0.859582	27.5428	5	3	93.9	60.2	4546.95
1	1	Low pHOx	29	4	1	Low pHOx29	Yellow	2011-09-26	2011-10-25	4			23.5	24.5	0.717	4.22003	4.07339	6.9655	1.213	4.926	3.51	1.901	1		0.9505	0.591096	0.169904	24.7014	2	4	85.45	51.95	3477.5
1	1	Low pHOx	29	4	1	Low pHOx29	Yellow	2011-09-26	2011-10-25	5			28	29	2.277	1.45619	1.40559	2.40356	1.197	5.137	1.904	1.454	0		0.727	1.90226	1.56367	28.3202	6	5	82.1	55.6	3730.4
1	1	Low pHOx	29	4	1	Low pHOx29	Yellow	2011-09-26	2011-10-25	6			28	29	2.267				1.133				0			2.00088		28.5924	6
1	1	Low pHOx	29	4	1	Low pHOx29	Yellow	2011-09-26	2011-10-25	7			25	26	1.694	2.78177	2.68511	4.59154	1.38	5.166	2.524	1.766	0		0.883	1.22754	0.608964	26.458	4
1	1	Low pHOx	29	4	1	Low pHOx29	Yellow	2011-09-26	2011-10-25	8			26	27	1.921				1.159				0			1.65746		27.6446	5
1	1	Low pHOx	29	4	1	Low pHOx29	Yellow	2011-09-26	2011-10-25	9			22	23	0.426	1.53448	1.48116	2.53278	1.668	3.402	1.754	1.526	1		0.763	0.255396	0.277619	23.7749	1
1	1	Low pHOx	29	4	1	Low pHOx29	Yellow	2011-09-26	2011-10-25	10			22	23	0.136	3.35632	3.23969	5.53988	1.709	3.856	2.696	1.878	0		0.939	0.0795787	0.0405205	23.2896	1
1	1	Low pHOx	29	4	1	Low pHOx29	Yellow	2011-09-26	2011-10-25	11			29	30	2.552				1.2				0			2.12667		28.9396	6
1	1	Low pHOx	29	4	1	Low pHOx29	Yellow	2011-09-26	2011-10-25	12			28	29	2.32				1.152				0			2.01389		28.6283	6
1	1	Low pHOx	29	4	1	Low pHOx29	Yellow	2011-09-26	2011-10-25	13			24	25	1.357				1.65				0			0.822424		25.3399	3
1	1	Low pHOx	29	4	3	Low pHOx29	Yellow	2011-09-26	2011-10-25	1			26	27	1.847				1.221				0			1.51269		27.245	5	1	76.4	43.95	2659.4	154	12.558	1.602	16.8665	4.10688	1	7.685	7.451	223.281
1	1	Low pHOx	29	4	3	Low pHOx29	Yellow	2011-09-26	2011-10-25	2			24	25	1.18	2.54003	2.45176	4.19252	1.43	4.797	2.485	1.705	0		0.8525	0.825175	0.464562	25.3475	3	2	96.3	55.75	4373.85
1	1	Low pHOx	29	4	3	Low pHOx29	Yellow	2011-09-26	2011-10-25	3			24.5	25.5	1.392	2.3095	2.22925	3.81201	1.196	5.016	2.367	1.661	0		0.8305	1.16388	0.602728	26.2823	3	3	86.1	54.05	3663.3
1	1	Low pHOx	29	4	3	Low pHOx29	Yellow	2011-09-26	2011-10-25																					5	87.4	54	3855
1	1	Low pHOx	29	4	3	Low pHOx29	Yellow	2011-09-26	2011-10-25																					4	90.5	53.45	4030.1
1	1	Low pHOx	29	4	7	Low pHOx29	Yellow	2011-09-26	2011-10-25				23.8333	24.8333	0.947667	1.82312	1.75977	3.0092	1.53733	4.771	2.75433	1.418		2.96809	0.709	0.616435	0.519805	24.7714	2										2	7.219	6.983	184.221
1	2	High pHOx	27	1	4	High pHOx27	White	2011-09-30	2011-10-27	1			24.5	25.5	1.592	1.09785	1.0597	1.81209	1.132	4.596	1.915	1.281		1.34449	0.6405	1.40636	1.45011	26.9516	4
1	2	High pHOx	27	1	4	High pHOx27	White	2011-09-30	2011-10-27	2			24.5	25.5	1.563	0.688854	0.664917	1.13701	1.167	4.264	1.688	1.086		0.780573	0.543	1.33933	2.26898	26.7666	4
1	2	High pHOx	27	1	4	High pHOx27	White	2011-09-30	2011-10-27	3			24.5	25.5	1.502	0.592267	0.571686	0.977584	1.212	4.374	1.674	1.018		0.78084	0.509	1.23927	2.53602	26.4904	4
1	2	High pHOx	27	1	4	High pHOx27	White	2011-09-30	2011-10-27	4			24	25	1.366				1.339							1.02016		25.8857	3
1	2	High pHOx	27	1	4	High pHOx27	White	2011-09-30	2011-10-27	5			24.5	25.5	1.575				1.233							1.27737		26.5955	4
1	2	High pHOx	27	1	4	High pHOx27	White	2011-09-30	2011-10-27	6			24.5	25.5	1.144	0.883432	0.852734	1.45818	1.142	4.139	1.866	1.173		0.941854	0.5865	1.00175	1.29495	25.8348	3
1	2	High pHOx	27	1	4	High pHOx27	White	2011-09-30	2011-10-27	7			24.5	25.5	1.36	1.01639	0.981076	1.67764	1.153	4.157	1.688	1.29		0.992922	0.645	1.17953	1.33806	26.3255	3
1	2	High pHOx	27	1	4	High pHOx27	White	2011-09-30	2011-10-27	8			24.5	25.5	1.339	1.08536	1.04765	1.79148	1.231	4.223	1.703	1.324		1.14037	0.662	1.08773	1.23369	26.0721	3
1	2	High pHOx	27	1	4	High pHOx27	White	2011-09-30	2011-10-27																									188	9.345	1.448	10.254	3.20219	1	5.722	5.238	82.1594
1	2	High pHOx	27	1	6	High pHOx27	White	2011-09-30	2011-10-27	1			25.5	26.5	1.357	0.992458	0.957971	1.63813	1.138	4.041	1.613	1.295		1.00466	0.6475	1.19244	1.36731	26.3611	3					153	9.123	1.573	11.8134	3.43706	1	7.602	5.524	121.399
1	2	High pHOx	27	1	6	High pHOx27	White	2011-09-30	2011-10-27	2			25.5	26.5	1.461	0.597151	0.5764	0.985644	1.125	3.961	1.598	1.038		0.785785	0.519	1.29867	2.44662	26.6543	4
1	2	High pHOx	27	1	6	High pHOx27	White	2011-09-30	2011-10-27	3			26	27	1.496	0.987064	0.952765	1.62923	1.134	4.171	1.762	1.256		0.966808	0.628	1.31922	1.51561	26.7111	4
1	2	High pHOx	27	1	6	High pHOx27	White	2011-09-30	2011-10-27	4			24	25	1.26	1.2431	1.1999	2.05183	1.214	4.234	1.913	1.354		1.4791	0.677	1.03789	1.0136	25.9346	3
1	2	High pHOx	27	1	6	High pHOx27	White	2011-09-30	2011-10-27	5			24	25	1.611	0.93584	0.90332	1.54468	1.497	4.275	1.774	1.224		1.23613	0.612	1.07615	1.72145	26.0402	3
1	2	High pHOx	27	1	6	High pHOx27	White	2011-09-30	2011-10-27	6			24.5	25.5	1.457	0.779132	0.752057	1.28602	1.225	4.384	1.702	1.144		0.793068	0.572	1.18939	1.87003	26.3527	3
1	2	High pHOx	27	1	6	High pHOx27	White	2011-09-30	2011-10-27	7			26.5	27.5	1.698	0.64353	0.621168	1.0622	1.187	4.393	1.603	1.072		0.847913	0.536	1.4305	2.63857	27.0182	4
1	2	High pHOx	27	1	6	High pHOx27	White	2011-09-30	2011-10-27	8			26.5	27.5	1.601	0.498074	0.480767	0.822111	1.008	3.936	1.455	0.988		0.594819	0.494	1.58829	3.21438	27.4537	5
1	2	High pHOx	27	1	9	High pHOx27	White	2011-09-30	2011-10-27																									160	8.8832	1.294	7.78424	2.79003	1	5.882	5.6	96.5338
1	2	High pHOx	27	1	10	High pHOx27	White	2011-09-30	2011-10-27																									193	9.198	1.499	10.8162	3.2888	1	5.287	4.758	62.6378
1	2	High pHOx	27	2	1	High pHOx27	Green	2011-09-30	2011-10-27	1			26	27	1.544	1.20496	1.16308	1.98887	1.509	4.901	1.915	1.335		1.47423	0.6675	1.02319	1.28137	25.894	3					195	8.443	1.598	11.2831	3.35903	1	5.968	5.949	110.534
1	2	High pHOx	27	2	1	High pHOx27	Green	2011-09-30	2011-10-27	2			27.5	28.5	1.413	0.940085	0.907418	1.55169	1.238	4.161	1.509	1.291		0.769844	0.6455	1.14136	1.50306	26.2201	3
1	2	High pHOx	27	2	1	High pHOx27	Green	2011-09-30	2011-10-27	3			27.5	28.5	1.535	1.06637	1.02932	1.76013	1.091	4.516	1.756	1.301		1.44684	0.6505	1.40697	1.43946	26.9532	4
1	2	High pHOx	27	2	1	High pHOx27	Green	2011-09-30	2011-10-27	4			25.5	26.5	1.707	1.08326	1.04562	1.78801	1.236	4.295	1.607	1.347		1.53237	0.6735	1.38107	1.5758	26.8817	4
1	2	High pHOx	27	2	1	High pHOx27	Green	2011-09-30	2011-10-27	5			25.5	26.5	1.583	1.6774	1.61912	2.76869	1.37	4.886	1.968	1.531		2.29289	0.7655	1.15547	0.94372	26.2591	3
1	2	High pHOx	27	2	1	High pHOx27	Green	2011-09-30	2011-10-27	6			25.5	26.5	1.614	1.38783	1.3396	2.29072	1.293	4.605	1.617	1.497		1.62602	0.7485	1.24826	1.16297	26.5152	4
1	2	High pHOx	27	2	1	High pHOx27	Green	2011-09-30	2011-10-27	7			25.5	26.5	1.853	1.54298	1.48936	2.5468	1.318	4.972	1.959	1.478		1.64884	0.739	1.40592	1.20093	26.9503	4
1	2	High pHOx	27	2	1	High pHOx27	Green	2011-09-30	2011-10-27	8			25.5	26.5	1.642	1.07072	1.03352	1.76731	1.243	4.679	1.787	1.296		1.23141	0.648	1.321	1.53354	26.716	4
1	2	High pHOx	27	2	1	High pHOx27	Green	2011-09-30	2011-10-27	9			25.5	26.5	1.617	1.07424	1.03691	1.77312	1.184	4.44	1.795	1.296		1.1175	0.648	1.36571	1.50525	26.8394	4
1	2	High pHOx	27	2	4	High pHOx27	Green	2011-09-30	2011-10-27	1			24.5	25.5	1.382	1.26647	1.22247	2.09042	1.34	4.161	1.693	1.419		1.35692	0.7095	1.03134	1.09122	25.9165	3					138	10.008	1.731	15.6935	3.9615	1	6.598	6.016	124.97
1	2	High pHOx	27	2	4	High pHOx27	Green	2011-09-30	2011-10-27	2			27.5	28.5	1.454	1.83831	1.77443	3.03428	1.278	4.548	2.118	1.557		2.07544	0.7785	1.13772	0.790943	26.2101	3
1	2	High pHOx	27	2	4	High pHOx27	Green	2011-09-30	2011-10-27	3			25.5	26.5	1.474	1.81444	1.75139	2.99488	1.291	4.541	2.114	1.549		2.10786	0.7745	1.14175	0.81237	26.2212	3
1	2	High pHOx	27	2	4	High pHOx27	Green	2011-09-30	2011-10-27	4			25.5	26.5	1.303	1.4647	1.4138	2.41761	1.453	4.262	1.936	1.45		1.45377	0.725	0.896765	0.889601	25.5451	3
1	2	High pHOx	27	2	4	High pHOx27	Green	2011-09-30	2011-10-27	5			27.5	28.5	1.203	1.83332	1.76961	3.02604	1.349	4.184	1.999	1.584		1.90451	0.792	0.891772	0.656186	25.5313	3
1	2	High pHOx	27	2	4	High pHOx27	Green	2011-09-30	2011-10-27	6			24.5	25.5	1.476	1.69272	1.6339	2.79396	1.489	4.737	2.115	1.502		2.38453	0.751	0.991269	0.871971	25.8059	3
1	2	High pHOx	27	2	4	High pHOx27	Green	2011-09-30	2011-10-27	7			24.5	25.5	1.498	1.1165	1.0777	1.84286	1.441	4.265	1.669	1.349		1.18264	0.6745	1.03956	1.3417	25.9392	3
1	2	High pHOx	27	2	4	High pHOx27	Green	2011-09-30	2011-10-27	8			26.5	27.5	1.618	1.1941	1.1526	1.97095	1.329	4.412	1.786	1.36		1.50124	0.68	1.21746	1.355	26.4302	4
1	2	High pHOx	27	2	4	High pHOx27	Green	2011-09-30	2011-10-27	9			27.5	28.5	1.935	1.07491	1.03755	1.77422	1.192	5.285	1.984	1.254		1.43299	0.627	1.62332	1.80016	27.5504	5
1	2	High pHOx	27	2	6	High pHOx27	Green	2011-09-30	2011-10-27																									152	9.138	1.777	15.101	3.88599	1	5.788	5.592	94.7199
1	2	High pHOx	27	2	10	High pHOx27	Green	2011-09-30	2011-10-27																									167	8.306	1.899	15.6755	3.95922	1	7.127	5.544	114.639
1	2	Low pHOx	27	3	1	Low pHOx27	Red	2011-09-30	2011-10-27				24.5	25.5	0.838	1.87407	1.80895	3.0933	1.295	3.859	2.136	1.566		2.79011	0.783	0.647104	0.447155	24.856	2
1	2	Low pHOx	27	3	1	Low pHOx27	Red	2011-09-30	2011-10-27				23	24	0.522				1.598							0.326658		23.9716	1					133	9.312	1.673	13.64	3.69323	1	6.554	6.11	128.046
1	2	Low pHOx	27	3	1	Low pHOx27	Red	2011-09-30	2011-10-27
1	2	Low pHOx	27	3	10	Low pHOx27	Red	2011-09-30	2011-10-27				23.5	24.5	0.724	1.18025	1.13923	1.94809	1.426	2.87	1.504	1.426		2.29133	0.713	0.507714	0.613431	24.4713	2
1	2	Low pHOx	27	3	10	Low pHOx27	Red	2011-09-30	2011-10-27				24	25	1.037	1.72529	1.66534	2.84773	1.384	4.109	1.964	1.551		2.15287	0.7755	0.749277	0.601057	25.138	3					130	8.529	1.622	11.743	3.4268	1	6.331	5.353	94.9391
1	2	Low pHOx	27	3	10	Low pHOx27	Red	2011-09-30	2011-10-27				23.5	24.5	0.766	2.34552	2.26401	3.87146	1.507	4.527	2.86	1.568		3.28598	0.784	0.508295	0.32658	24.4729	2
1	2	Low pHOx	27	4	6	Low pHOx27	Yellow	2011-09-30	2011-10-27				24	25	1.133	1.51875	1.46598	2.50682	1.542	2.26	2.371	1.377		1.56352	0.6885	0.73476	0.746008	25.0979	3
1	2	Low pHOx	27	4	6	Low pHOx27	Yellow	2011-09-30	2011-10-27				23	24	0.636	2.11505	2.04156	3.49106	1.533	3.665	2.277	1.618		2.69027	0.809	0.414873	0.300702	24.215	2
1	2	Low pHOx	27	4	6	Low pHOx27	Yellow	2011-09-30	2011-10-27				23	24	0.642	2.76517	2.66908	4.56412	1.547	3.974	2.565	1.752		2.81834	0.876	0.414997	0.232174	24.2154	2
1	2	Low pHOx	27	4	6	Low pHOx27	Yellow	2011-09-30	2011-10-27				23.5	24.5	0.676	3.02058	2.91562	4.9857	1.759	4.093	2.715	1.788		3.21108	0.894	0.384309	0.223798	24.1307	1					157	10.601	1.662	15.3245	3.91466	1	6.287	5.788	110.225
1	2	Low pHOx	27	4	6	Low pHOx27	Yellow	2011-09-30	2011-10-27				24	25	0.94	1.83809	1.77422	3.03391	1.547	4.266	2.306	1.514		2.3088	0.757	0.607628	0.5114	24.7471	2
1	2	Low pHOx	27	4	6	Low pHOx27	Yellow	2011-09-30	2011-10-27				24.5	25.5	0.825	1.69078	1.63203	2.79077	1.429	4.316	2.463	1.426		1.81676	0.713	0.577327	0.48794	24.6634	2
1	2	Low pHOx	27	4	6	Low pHOx27	Yellow	2011-09-30	2011-10-27				24	25	0.846	1.84147	1.77748	3.03949	1.451	4.738	2.917	1.395		1.89555	0.6975	0.583046	0.459415	24.6792	2
1	2	Low pHOx	27	4	8	Low pHOx27	Yellow	2011-09-30	2011-10-27				23	24	0.404	1.87082	1.80581	3.08794	1.606	4.272	2.856	1.416		4.20003	0.708	0.251557	0.215948	23.7643	1
1	2	Low pHOx	27	4	8	Low pHOx27	Yellow	2011-09-30	2011-10-27				24	25	1.108	2.10326	2.03017	3.4716	1.577	4.881	2.863	1.492		2.63071	0.746	0.7026	0.526801	25.0092	3					146	10.348	1.251	8.47519	2.91122	1	6.515	6.139	128.496
1	2	Low pHOx	27	4	8	Low pHOx27	Yellow	2011-09-30	2011-10-27				23.5	24.5	1.114	3.03185	2.9265	5.00431	1.48517	4.96475	2.94775	1.7415		4.07411	0.87075	0.750084	0.367432	25.1402	3
1	2	Low pHOx	34	3	4	Low pHOx34	Red	2011-09-30	2011-11-03	1			23.4375	24.4375	0.9685	2.8767	2.77674	4.74822	1.52143	4.813	2.83262	1.7245		4.0434	0.86225	0.636573	0.336671	24.8269	2					132	9.553	1.672	13.9763	3.73848	1	6.45	6.048	123.47
1	2	Low pHOx	34	3	4	Low pHOx34	Red	2011-09-30	2011-11-03	2			23.5	24.5	0.811	3.49205	3.37071	1.97117	1.331	5.1	2.996	1.845	0		0.9225	0.609316	0.232242	24.7517	2
1	2	Low pHOx	34	3	4	Low pHOx34	Red	2011-09-30	2011-11-03	3			24	25	0.85	3.20858	3.09708	1.81116	1.17	4.695	2.7	1.84	0		0.92	0.726496	0.264915	25.0751	3
1	2	Low pHOx	34	3	4	Low pHOx34	Red	2011-09-30	2011-11-03	4			24	25	0.898	3.11839	3.01003	1.76025	1.113	4.678	2.655	1.827	1		0.9135	0.806828	0.287969	25.2968	3
1	2	Low pHOx	34	3	4	Low pHOx34	Red	2011-09-30	2011-11-03	5			24	25	1.135	2.08539	2.01293	1.17715	1.141	4.863	2.623	1.533	0		0.7665	0.994741	0.544262	25.8155	3
1	2	Low pHOx	34	3	4	Low pHOx34	Red	2011-09-30	2011-11-03	6			23.5	24.5	0.724	2.71531	2.62095	1.53272	1.462	4.829	2.72	1.704	0		0.852	0.495212	0.266637	24.4368	2
1	2	Low pHOx	34	3	4	Low pHOx34	Red	2011-09-30	2011-11-03	7			22.5	23.5	0.36	3.48584	3.36471	1.96767	1.452	3.994	2.618	1.928	0		0.964	0.247934	0.103275	23.7543	1
1	2	Low pHOx	34	3	4	Low pHOx34	Red	2011-09-30	2011-11-03	8			24.5	25.5	1.331	1.25319	1.20965	0.707395	1.294	4.323	1.921	1.357	0		0.6785	1.02859	1.06209	25.9089	3
1	2	Low pHOx	34	3	4	Low pHOx34	Red	2011-09-30	2011-11-03	9			25.5	26.5	1.738				1.2				0			1.44833		27.0674	4
1	2	Low pHOx	34	3	9	Low pHOx34	Red	2011-09-30	2011-11-03	1			24.125	25.125	1.11825	1.59563	1.54018	2.63371	1.342	4.1	2.05	1.47825		2.21711	0.739125	0.833271	0.700821	25.3698	3					189	16.124	1.706	24.5589	4.9557	1	7.516	6.297	155.967
1	2	Low pHOx	34	3	9	Low pHOx34	Red	2011-09-30	2011-11-03	2			22	23	0.212	3.33856	3.22255	5.51056	1.217	4.137	2.792	1.852	1		0.926	0.174199	0.0635004	23.5508	1
1	2	Low pHOx	34	3	9	Low pHOx34	Red	2011-09-30	2011-11-03	3			25	26	1.734	2.77873	2.68217	4.58652	1.223	5.389	2.573	1.754	0		0.877	1.41783	0.624026	26.9832	4
1	2	Low pHOx	34	3	9	Low pHOx34	Red	2011-09-30	2011-11-03	4			27	28	2.067	1.63435	1.57756	2.69763	1.206	5.13	2.012	1.503	0		0.7515	1.71393	1.26472	27.8004	5
1	2	Low pHOx	34	3	9	Low pHOx34	Red	2011-09-30	2011-11-03	5			23	24	0.575	3.77806	3.64678	6.23599	1.665	3.611	2.19	2.109	0		1.0545	0.345345	0.152194	24.0232	1
1	2	Low pHOx	34	3	9	Low pHOx34	Red	2011-09-30	2011-11-03	6			23.5	24.5	0.773	3.00926	2.90469	4.96702	1.606	4.96	2.706	1.787	0		0.8935	0.48132	0.256874	24.3984	2
1	2	Low pHOx	34	3	9	Low pHOx34	Red	2011-09-30	2011-11-03	7			22	23	0.166	4.16486	4.02014	6.87444	1.815	3.913	2.79	2.043	0		1.0215	0.0914601	0.0398572	23.3224	1
1	2	Low pHOx	34	4	2	Low pHOx34	Yellow	2011-09-30	2011-11-03	1			28	29	2.155	1.67192	1.61382	2.75963	1.12	4.992	1.955	1.532	0		0.766	1.92411	1.28894	28.3805	6					225	13.844	1.932	27.043	5.20028	1	7.123	5.854	127.746
1	2	Low pHOx	34	4	2	Low pHOx34	Yellow	2011-09-30	2011-11-03	2			22	23		2.68117	2.588	4.42549		3.863	2.277	1.796	1		0.898
1	2	Low pHOx	34	4	2	Low pHOx34	Yellow	2011-09-30	2011-11-03	3			22.5	23.5	0.334	3.54224	3.41916	5.84676	0.923	4.326	2.575	1.952	1		0.976	0.361863	0.0942905	24.0687	1
1	2	Low pHOx	34	4	2	Low pHOx34	Yellow	2011-09-30	2011-11-03	4			23	24	0.452	4.13458	3.99091	6.82446	1.447	3.608	2.539	2.098	0		1.049	0.31237	0.109322	23.9321	1
1	2	Low pHOx	34	4	2	Low pHOx34	Yellow	2011-09-30	2011-11-03	5			27	28	1.943	1.99191	1.92269	3.2878	1.154	5.167	2.189	1.596	0		0.798	1.68371	0.975447	27.717	5
1	2	Low pHOx	34	4	2	Low pHOx34	Yellow	2011-09-30	2011-11-03	6			25.5	26.5	1.852	2.25118	2.17295	3.71574	1.271	5.347	2.282	1.662	0		0.831	1.45712	0.822681	27.0917	4
1	2	Low pHOx	34	4	2	Low pHOx34	Yellow	2011-09-30	2011-11-03	7			28	29	2.122	1.55915	1.50497	2.5735	1.128	5.277	2.112	1.449	0		0.7245	1.88121	1.361	28.2621	5
1	2	Low pHOx	34	4	4	Low pHOx34	Yellow	2011-09-30	2011-11-03	1			24.7778	25.7778	1.28133	2.90256	2.80169	4.7909	1.38222	4.60578	2.51856	1.80078	0	3.57401	0.900389	0.92701	0.44145	25.6285	3					167	12.176	1.819	21.0838	4.59171	1	8.165	8.123	281.947
1	2	Low pHOx	34	4	4	Low pHOx34	Yellow	2011-09-30	2011-11-03	2			24	25	1.246	2.22316	2.1459	3.6695	1.528	4.866	2.398	1.6262	0		0.8131	0.815445	0.560464	25.3206	3
1	2	Low pHOx	34	4	4	Low pHOx34	Yellow	2011-09-30	2011-11-03	3			20	21	0.294	2.68662	2.59326	4.43448	2.038	3.652	2.502	1.744	0		0.872	0.144259	0.109431	23.4682	1
1	2	Low pHOx	34	4	4	Low pHOx34	Yellow	2011-09-30	2011-11-03	4			25	26	1.793	1.09355	1.05555	1.80499	1.209	4.984	1.932	1.275	0		0.6375	1.48304	1.63962	27.1632	4
1	2	Low pHOx	34	4	4	Low pHOx34	Yellow	2011-09-30	2011-11-03	5						1.09086	1.05295	1.80055			1.326	1.429	1		0.7145
1	2	Low pHOx	34	4	4	Low pHOx34	Yellow	2011-09-30	2011-11-03	6			24.5	25.5	1.699				1.452				0			1.17011		26.2995	3
1	2	Low pHOx	34	4	4	Low pHOx34	Yellow	2011-09-30	2011-11-03	7			23	24	0.601	2.71684	2.62243	4.48435	1.636	5.03	2.657	1.718	0		0.859	0.367359	0.221213	24.0839	1
2	3	Low [O2]	28	1	1	Low [O2]28		2012-03-03	2012-03-31		165	2725	26	27	1.208	1.0495	1.418	4.267	1.01303	1.73229	1.681	1.31			0.655	0.851904	1.15102	25.4213	3					174.5	14.803	1.657	21.2703	4.61197		5.602	5.13
2	3	Low [O2]	28	1	1	Low [O2]28		2012-03-03	2012-03-31		167	2728	26	27	1.241	1.209	1.229	4.321	1.16699	1.99555	1.959	1.327			0.6635	1.00976	1.02647	25.8569	3											5.936	5.15
2	3	Low [O2]	28	1	1	Low [O2]28		2012-03-03	2012-03-31		169	2730	27	28	1.201	1.21041	1.256	4.337	1.16835	1.99787	1.998	1.319			0.6595	0.95621	0.992229	25.7091	3											6.005	5.591
2	3	Low [O2]	28	1	1	Low [O2]28		2012-03-03	2012-03-31		171	2732	26	27	1.39	1.24998	1.136	4.318	1.20655	2.06319	1.998	1.338			0.669	1.22359	1.11202	26.4471	4											5.385	5.104
2	3	Low [O2]	28	1	1	Low [O2]28		2012-03-03	2012-03-31		172	2733	23	24	1.259	2.0253	0.511	3.423	1.95492	3.34291	2.349	1.571			0.7855	2.4638	0.621637	29.8701	6											5.864	5.635
2	3	Low [O2]	28	1	1	Low [O2]28		2012-03-03	2012-03-31		173	2736	27	28	1.163	1.08015	1.241	4.227	1.04262	1.78288	2.073	1.238			0.619	0.937147	1.0767	25.6565	3											5.716	5.555
2	3	Low [O2]	28	1	1	Low [O2]28		2012-03-03	2012-03-31		174	2737	27	28	1.26	0.950394	1.432	4.359	0.917369	1.5687	1.921	1.2			0.6	0.879888	1.32577	25.4985	3											5.754	4.526
2	3	Low [O2]	28	1	1	Low [O2]28		2012-03-03	2012-03-31		176	2739	26	27	0.917	1.82887	1.141	4.52	1.76532	3.0187	2.045	1.571			0.7855	0.803681	0.501401	25.2882	3											5.82	5.519
2	3	Low [O2]	28	1	1	Low [O2]28		2012-03-03	2012-03-31		178	2742	26	27	1.099	0.890379	1.564	4.342	0.859439	1.46964	1.633	1.23			0.615	0.702685	1.23431	25.0094	3											5.714	4.679
2	3	Low [O2]	28	1	1	Low [O2]28		2012-03-03	2012-03-31		180	2743	26	27	1.11	1.19167	1.17	4.262	1.15026	1.96695	2.002	1.309			0.6545	0.948718	0.931463	25.6885	3
2	3	Low [O2]	28	1	1	Low [O2]28		2012-03-03	2012-03-31						1.1621	1.45663	1.3188	4.4468	1.40602	2.40429	2.1465	1.3983			0.69915	0.88118	0.797798	25.5021	3
2	3	Low [O2]	28	1	13	Low [O2]28		2012-03-03	2012-03-31		31	3236	26	27	1.046	1.36113	1.383	4.359	1.31383	2.24666	2.24	1.337			0.6685	0.756327	0.768478	25.1575	3					207	17.15	1.826	29.9257	5.47044		6.093	4.829
2	3	Low [O2]	28	1	13	Low [O2]28		2012-03-03	2012-03-31		32	3237	25	26	0.976	1.70197	1.441	4.329	1.64283	2.80924	2.21	1.484			0.742	0.677307	0.573452	24.9394	2											5.592	4.562
2	3	Low [O2]	28	1	13	Low [O2]28		2012-03-03	2012-03-31		34	3240	26	27	1.225	1.54032	1.256	4.425	1.48679	2.54242	2.056	1.454			0.727	0.975318	0.795291	25.7619	3											5.88	4.596
2	3	Low [O2]	28	1	13	Low [O2]28		2012-03-03	2012-03-31		35	3241	26	27	1.122	1.54657	1.219	4.373	1.49283	2.55274	2.076	1.452			0.726	0.920427	0.725476	25.6104	3											5.359	4.88
2	3	Low [O2]	28	1	13	Low [O2]28		2012-03-03	2012-03-31		36	3242	26	27	1.138	1.19205	1.262	4.469	1.15062	1.96756	2.077	1.293			0.6465	0.901743	0.954662	25.5588	3											5.823	5.589
2	3	Low [O2]	28	1	13	Low [O2]28		2012-03-03	2012-03-31		37	3243	25	26	1.129	1.57251	1.361	4.298	1.51787	2.59556	2.123	1.452			0.726	0.829537	0.71796	25.3595	3											6.453	5.459
2	3	Low [O2]	28	1	13	Low [O2]28		2012-03-03	2012-03-31		38	3246	26	27	1.395	1.49628	1.281	4.567	1.44428	2.46972	2.019	1.444			0.722	1.08899	0.932315	26.0756	3											6.07	5.347
2	3	Low [O2]	28	1	13	Low [O2]28		2012-03-03	2012-03-31		39	3247	26	27	1.29	1.16176	1.229	4.683	1.12139	1.91757	2.126	1.268			0.634	1.04963	1.11039	25.967	3											6.933	4.315
2	3	Low [O2]	28	1	13	Low [O2]28		2012-03-03	2012-03-31		40	3248	26	27	1.298	1.20446	1.276	4.66	1.16261	1.98805	2.273	1.259			0.6295	1.01724	1.07766	25.8776	3											6.697	4.861
2	3	Low [O2]	28	1	13	Low [O2]28		2012-03-03	2012-03-31						1.9426	1.12836	1.186	4.9214	1.08915	1.86244	1.895	1.3012			0.6506	1.63794	1.72162	27.5907	5											7.416	5.611
2	3	Low [O2]	28	1	21	Low [O2]28		2012-03-03	2012-03-31		199	2766	26	27	1.2	1.23661	1.376	4.557	1.19364	2.04112	2.028	1.325			0.6625	0.872093	0.970394	25.477	3					212	13.89	1.745	22.1346	4.70474		6.248	4.605
2	3	Low [O2]	28	1	21	Low [O2]28		2012-03-03	2012-03-31		201	2768	24	25	1.491	1.67731	0.922	4.77	1.61902	2.76853	2.6	1.394			0.697	1.61714	0.888925	27.5333	5											6.287	5.227
2	3	Low [O2]	28	1	21	Low [O2]28		2012-03-03	2012-03-31		203	2770	26	27	1.26	1.39888	1.184	4.227	1.35027	2.30896	1.898	1.43			0.715	1.06419	0.900722	26.0072	3											6.462	5.187
2	3	Low [O2]	28	1	21	Low [O2]28		2012-03-03	2012-03-31		204	2772	25	26	1.263	1.68602	1.031	4.527	1.62743	2.78291	2.259	1.467			0.7335	1.22502	0.749102	26.4511	4											6.988	4.715
2	3	Low [O2]	28	1	21	Low [O2]28		2012-03-03	2012-03-31		206	2774	26	27	1.236	1.55985	1.177	4.477	1.50565	2.57466	2.185	1.433			0.7165	1.05013	0.792383	25.9684	3											5.779	5.041
2	3	Low [O2]	28	1	21	Low [O2]28		2012-03-03	2012-03-31		208	2776	25	26	1.389	1.52327	1.055	4.535	1.47034	2.51428	2.217	1.411			0.7055	1.31659	0.911854	26.7038	4											5.812	5.625
2	3	Low [O2]	28	1	21	Low [O2]28		2012-03-03	2012-03-31		209	2777	25	26	1.409	1.93038	1.005	4.382	1.8633	3.18624	2.321	1.544			0.772	1.40199	0.729908	26.9395	4											6.48	4.928
2	3	Low [O2]	28	1	21	Low [O2]28		2012-03-03	2012-03-31		211	2781	25	26	1.276	1.57421	1.14	4.984	1.5195	2.59835	2.258	1.423			0.7115	1.1193	0.810568	26.1593	3											5.582	5.095
2	3	Low [O2]	28	1	21	Low [O2]28		2012-03-03	2012-03-31		213	2783	25	26	1.319	1.51792	1.173	4.321	1.46517	2.50544	2.063	1.443			0.7215	1.12447	0.868954	26.1735	3											5.659	4.614
2	3	Low [O2]	28	1	21	Low [O2]28		2012-03-03	2012-03-31						2.04645	0.8149	1.19018	4.75718	0.786583	1.34506	1.75127	1.156			0.578	1.71945	2.5113	27.8157	5											6.022	5.051
2	3	Low [O2]	28	1	24	Low [O2]28		2012-03-03	2012-03-31		48	2531	25	26	1.35	1.4407	0.888	4.055	1.39063	2.37798	2.063	1.41			0.705	1.52027	0.937047	27.2659	5					218.5	16.597	1.961	33.4013	5.77938		7.559	5.297
2	3	Low [O2]	28	1	24	Low [O2]28		2012-03-03	2012-03-31		51	2534	25	26	1.309	1.56457	1.19	4.594	1.5102	2.58245	2.418	1.386			0.693	1.1	0.836652	26.106	3											6.883	5.942
2	3	Low [O2]	28	1	24	Low [O2]28		2012-03-03	2012-03-31		53	2536	25	26	1.187	1.52284	1.192	4.403	1.46992	2.51356	2.033	1.452			0.726	0.995805	0.779467	25.8184	3											6.496	5.823
2	3	Low [O2]	28	1	24	Low [O2]28		2012-03-03	2012-03-31		55	2538	24	25	1.432	1.66277	0.948	4.093	1.60499	2.74454	2.268	1.456			0.728	1.51055	0.861212	27.2391	5											7.726	4.901
2	3	Low [O2]	28	1	24	Low [O2]28		2012-03-03	2012-03-31		57	2540	25	26	1.342	1.66277	0.948	4.093	1.60499	2.74454	2.268	1.456			0.728	1.41561	0.807086	26.9771	4											6.205	5.921
2	3	Low [O2]	28	1	24	Low [O2]28		2012-03-03	2012-03-31		59	2542	24	25	1.328	1.47866	1.047	4.407	1.42728	2.44065	2.233	1.389			0.6945	1.26839	0.898108	26.5707	4											6.683	6.026
2	3	Low [O2]	28	1	24	Low [O2]28		2012-03-03	2012-03-31		61	2544	26	27	1.208	1.30513	1.518	4.563	1.25977	2.15421	2.158	1.329			0.6645	0.795784	0.925582	25.2664	3											6.955	5.291
2	3	Low [O2]	28	1	24	Low [O2]28		2012-03-03	2012-03-31		65	2550	26	27	1.098	1.25511	1.366	4.444	1.21149	2.07166	1.991	1.342			0.671	0.803807	0.874825	25.2885	3											6.411	5.758
2	3	Low [O2]	28	1	24	Low [O2]28		2012-03-03	2012-03-31		67	2552	25	26	1.295	1.56415	1.056	4.422	1.5098	2.58176	2.193	1.433			0.7165	1.22633	0.827925	26.4547	4											6.593	5.617
2	3	Low [O2]	28	1	24	Low [O2]28		2012-03-03	2012-03-31						1.97022	0.801792	1.18533	4.60333	0.77393	1.32342	1.58711	1.18533			0.592667	1.66217	2.45727	27.6576	5
2	3	Low [O2]	28	1	42	Low [O2]28		2012-03-03	2012-03-31		9	2998	26	27	1.202	1.62495	1.314	4.599	1.56848	2.6821	2.218	1.452			0.726	0.914764	0.739716	25.5947	3					170.5	14.88	1.603	20.0101	4.47326		6.395	5.87
2	3	Low [O2]	28	1	42	Low [O2]28		2012-03-03	2012-03-31		12	3001	26	27	1.315	1.31283	1.34	4.383	1.26721	2.16692	2	1.367			0.6835	0.981343	1.00166	25.7785	3											5.756	5.55
2	3	Low [O2]	28	1	42	Low [O2]28		2012-03-03	2012-03-31		15	3007	26	27	1.309	1.54624	1.268	4.294	1.49251	2.55218	1.944	1.483			0.7415	1.03233	0.846572	25.9192	3											6.118	5.748
2	3	Low [O2]	28	1	42	Low [O2]28		2012-03-03	2012-03-31		17	3010	26	27	1.329	1.36239	1.31	4.492	1.31505	2.24873	2.065	1.375			0.6875	1.0145	0.975493	25.87	3											6.045	5.797
2	3	Low [O2]	28	1	42	Low [O2]28		2012-03-03	2012-03-31		19	3013	26	27	1.199	1.43855	1.214	4.477	1.38856	2.37443	2.108	1.399			0.6995	0.987644	0.833481	25.7959	3											6.709	6.56
2	3	Low [O2]	28	1	42	Low [O2]28		2012-03-03	2012-03-31		20	3015	25	26	1.256	1.50243	1.292	4.415	1.45023	2.47989	2.228	1.4			0.7	0.972136	0.835977	25.7531	3											6.495	5.995
2	3	Low [O2]	28	1	42	Low [O2]28		2012-03-03	2012-03-31		23	3017	25	26	1.286	1.29157	1.289	4.438	1.24669	2.13185	2.014	1.354			0.677	0.997673	0.995684	25.8236	3											5.959	5.884
2	3	Low [O2]	28	1	42	Low [O2]28		2012-03-03	2012-03-31		26	3020	25	26	1.33	1.56181	0.979	4.262	1.50754	2.5779	2.148	1.442			0.721	1.35853	0.851574	26.8195	4											6.402	6.037
2	3	Low [O2]	28	1	42	Low [O2]28		2012-03-03	2012-03-31		28	3022	26	27	1.185	1.33709	1.149	4.485	1.29063	2.20698	2.203	1.334			0.667	1.03133	0.886251	25.9165	3											6.235	5.561
2	3	Low [O2]	28	1	42	Low [O2]28		2012-03-03	2012-03-31						1.0224	1.74278	1.3716	4.2385	1.68222	2.8766	2.1076	1.5232			0.7616	0.745407	0.586648	25.1273	3
2	3	Low [O2]	28	1	44	Low [O2]28		2012-03-03	2012-03-31		47	4033	23	24	0.512	2.55638	1.525	3.481	2.46755	4.21951	2.252	1.765			0.8825	0.335738	0.200283	23.9966	1					257.5	13.544	1.531	16.6141	4.07603		5.27	4.172
2	3	Low [O2]	28	1	44	Low [O2]28		2012-03-03	2012-03-31		49	4035	24	25	0.76	0.725296	1.49	3.82	0.700093	1.19716	1.28	1.212			0.606	0.510067	1.04785	24.4778	2											6.012	4.014
2	3	Low [O2]	28	1	44	Low [O2]28		2012-03-03	2012-03-31		50	4036	25	26	1.132	2.04563	1.434	4.359	1.97454	3.37647	2.159	1.622			0.811	0.7894	0.553376	25.2487	3											6.374	4.622
2	3	Low [O2]	28	1	44	Low [O2]28		2012-03-03	2012-03-31		51	4037	23	24	0.649	2.20248	1.614	3.748	2.12595	3.63537	2.561	1.584			0.792	0.402107	0.294668	24.1798	2											6.212	5.103
2	3	Low [O2]	28	1	44	Low [O2]28		2012-03-03	2012-03-31		52	4039	25	26	1.009	2.18047	1.274	4.546	2.1047	3.59903	2.458	1.599			0.7995	0.791994	0.462745	25.2559	3											7.084	5.804
2	3	Low [O2]	28	1	44	Low [O2]28		2012-03-03	2012-03-31		53	4040	25	26	1.002	2.0577	1.28	4.212	1.9862	3.3964	2.066	1.649			0.8245	0.782813	0.486951	25.2306	3											6.455	5.434
2	3	Low [O2]	28	1	44	Low [O2]28		2012-03-03	2012-03-31		54	4041	26	27	1.272	1.47898	1.165	4.59	1.42759	2.44117	2.123	1.413			0.7065	1.09185	0.860052	26.0835	3											6.228	5.969
2	3	Low [O2]	28	1	44	Low [O2]28		2012-03-03	2012-03-31		55	4043	26	27	1.508	1.27513	1.267	4.538	1.23082	2.1047	1.876	1.378			0.689	1.19021	1.18263	26.355	3											6.698	5.61
2	3	Low [O2]	28	1	44	Low [O2]28		2012-03-03	2012-03-31		56	4044	26	27	1.292	1.55833	1.302	4.753	1.50418	2.57214	2.289	1.41			0.705	0.99232	0.829095	25.8088	3											4.974	4.943
2	3	Low [O2]	28	1	44	Low [O2]28		2012-03-03	2012-03-31						2.241	0.632369	1.19773	4.84309	0.610395	1.04378	1.62682	1.05845			0.529227	1.87104	3.54382	28.2341	5											5.566	5.009
2	3	Low [O2]	28	1	60	Low [O2]28		2012-03-03	2012-03-31		184	2749	26	27	1.336	1.76665	1.094	4.59	1.70527	2.916	2.209	1.509			0.7545	1.22121	0.756232	26.4405	4					173.5	12.519	1.777	20.6882	4.54843		7.161	5.38
2	3	Low [O2]	28	1	60	Low [O2]28		2012-03-03	2012-03-31		186	2751	25	26	1.293	1.46544	1.525	4.632	1.41451	2.41882	2.031	1.428			0.714	0.847869	0.882331	25.4101	3											5.852	5.768
2	3	Low [O2]	28	1	60	Low [O2]28		2012-03-03	2012-03-31		188	2753	25	26	1.292	1.72141	1.179	4.415	1.66159	2.84132	2.103	1.516			0.758	1.09584	0.750547	26.0945	3											5.82	5.758
2	3	Low [O2]	28	1	60	Low [O2]28		2012-03-03	2012-03-31		189	2754	23	24	1.343	1.77001	1.296	4.387	1.7085	2.92154	2.085	1.539			0.7695	1.03627	0.758753	25.9301	3											6.785	4.729
2	3	Low [O2]	28	1	60	Low [O2]28		2012-03-03	2012-03-31		190	2755	25	26	1.639	2.47306	0.803	4.155	2.38712	4.08198	2.89	1.6			0.8	2.0411	0.662742	28.7034	6											6.322	5.864
2	3	Low [O2]	28	1	60	Low [O2]28		2012-03-03	2012-03-31		191	2758	25	26	1.34	1.76178	1.111	4.372	1.70056	2.90795	2.192	1.511			0.7555	1.20612	0.760596	26.3989	4											7.043	5.653
2	3	Low [O2]	28	1	60	Low [O2]28		2012-03-03	2012-03-31		193	2760	25	26	1.289	1.41399	1.24	4.448	1.36486	2.3339	2.003	1.412			0.706	1.03952	0.911604	25.9391	3											6.428	6.021
2	3	Low [O2]	28	1	60	Low [O2]28		2012-03-03	2012-03-31		194	2761	26	27	1.313	1.595	1.459	4.331	1.53957	2.63267	1.873	1.521			0.7605	0.899931	0.823199	25.5538	3											6.093	4.264
2	3	Low [O2]	28	1	60	Low [O2]28		2012-03-03	2012-03-31		195	2762	26	27	1.293	1.44722	1.255	4.357	1.39693	2.38876	1.967	1.435			0.7175	1.03028	0.893435	25.9136	3											5.922	5.764
2	3	Low [O2]	28	1	60	Low [O2]28		2012-03-03	2012-03-31						2.2608	0.867774	1.2312	5.0212	0.837619	1.43233	1.7254	1.1946			0.5973	1.83626	2.60529	28.1381	5											5.747	5.684
2	3	Low [O2]	28	1	68	Low [O2]28		2012-03-03	2012-03-31		95	2592	25	26	1.338	1.27654	1.039	4.186	1.23218	2.10703	1.996	1.351			0.6755	1.28778	1.04815	26.6243	4					181.5	12.117	1.736	19.1105	4.37156		5.433	5.022
2	3	Low [O2]	28	1	68	Low [O2]28		2012-03-03	2012-03-31		97	2594	26	27	1.158	0.867232	1.353	4.291	0.837097	1.43144	1.771	1.184			0.592	0.855876	1.33528	25.4322	3											5.04	4.765
2	3	Low [O2]	28	1	68	Low [O2]28		2012-03-03	2012-03-31		98	2595	25	26	1.27	1.15921	1.255	4.286	1.11893	1.91337	1.851	1.327			0.6635	1.01195	1.09557	25.863	3											5.151	4.85
2	3	Low [O2]	28	1	68	Low [O2]28		2012-03-03	2012-03-31		100	2597	26	27	1.196	1.03392	1.481	4.371	0.997991	1.70656	1.779	1.278			0.639	0.807562	1.15676	25.2989	3											5.831	5.372
2	3	Low [O2]	28	1	68	Low [O2]28		2012-03-03	2012-03-31		102	2599	26	27	1.102	1.03474	1.29	4.374	0.998782	1.70792	1.9	1.251			0.6255	0.854264	1.065	25.4278	3											5.799	4.953
2	3	Low [O2]	28	1	68	Low [O2]28		2012-03-03	2012-03-31		106	2603	26	27	1.239	1.06095	1.449	4.411	1.02408	1.75118	1.909	1.263			0.6315	0.855072	1.16782	25.43	3											5.763	4.958
2	3	Low [O2]	28	1	68	Low [O2]28		2012-03-03	2012-03-31		108	2605	25	26	1.29	1.47832	1.051	4.14	1.42695	2.44009	1.752	1.502			0.751	1.2274	0.872611	26.4576	4											6.591	5.567
2	3	Low [O2]	28	1	68	Low [O2]28		2012-03-03	2012-03-31		110	2608	26	27	1.207	1.20004	1.35	4.568	1.15834	1.98077	2.053	1.302			0.651	0.894074	1.0058	25.5376	3											6.258	6.132
2	3	Low [O2]	28	1	68	Low [O2]28		2012-03-03	2012-03-31		114	2612	25	26	1.228	1.24366	1.233	4.242	1.20045	2.05276	2.016	1.331			0.6655	0.995945	0.987407	25.8188	3											5.57	5.254
2	3	Low [O2]	28	1	68	Low [O2]28		2012-03-03	2012-03-31						1.8053	1.50542	1.1943	4.7717	1.4531	2.48481	1.8727	1.4831			0.74155	1.5116	1.1992	27.242	5
2	3	Low [O2]	28	1	87	Low [O2]28		2012-03-03	2012-03-31		97	4089	26	27	1.006	1.11596	1.193	4.145	1.07718	1.84198	2.036	1.264			0.632	0.843252	0.901467	25.3974	3					260.5	17.524	2.064	39.0689	6.25051		6.031	5.598
2	3	Low [O2]	28	1	87	Low [O2]28		2012-03-03	2012-03-31		98	4091	25	26	1.032	1.50931	1.245	4.176	1.45686	2.49124	2.069	1.438			0.719	0.828916	0.683756	25.3578	3											4.974	4.809
2	3	Low [O2]	28	1	87	Low [O2]28		2012-03-03	2012-03-31		99	4092	27	28	1.331	1.33464	1.156	4.255	1.28826	2.20292	1.778	1.43			0.715	1.15138	0.997276	26.2478	3											5.586	5.285
2	3	Low [O2]	28	1	87	Low [O2]28		2012-03-03	2012-03-31		100	4093	26	27	1.26	0.941484	1.228	4.372	0.908768	1.55399	1.935	1.192			0.596	1.02606	1.33831	25.9019	3											6.073	5.699
2	3	Low [O2]	28	1	87	Low [O2]28		2012-03-03	2012-03-31		101	4095	26	27	1.298	1.32995	1.174	4.277	1.28373	2.19518	2.035	1.367			0.6835	1.10562	0.975978	26.1215	3											5.691	3.825
2	3	Low [O2]	28	1	87	Low [O2]28		2012-03-03	2012-03-31		102	4096	25	26	1.213	1.03553	1.236	4.245	0.999546	1.70922	1.8	1.274			0.637	0.981392	1.17138	25.7786	3											4.934	4.291
2	3	Low [O2]	28	1	87	Low [O2]28		2012-03-03	2012-03-31		103	4097	24	25	0.876	1.76008	1.403	3.803	1.69892	2.90515	2.176	1.514			0.757	0.624376	0.497705	24.7933	2											4.975	4.57
2	3	Low [O2]	28	1	87	Low [O2]28		2012-03-03	2012-03-31		104	4099	26	27	1.055	1.17378	1.085	4.184	1.133	1.93742	2.026	1.295			0.6475	0.97235	0.898803	25.7537	3											5.714	5.214
2	3	Low [O2]	28	1	87	Low [O2]28		2012-03-03	2012-03-31		105	4100	25	26	1.159	1.29214	1.196	4.249	1.24724	2.13278	1.936	1.372			0.686	0.969064	0.896962	25.7446	3											6.149	3.834
2	3	Low [O2]	28	1	87	Low [O2]28		2012-03-03	2012-03-31						1.3025	1.91917	1.2698	4.6969	1.85248	3.16774	2.3008	1.5445			0.77225	1.02575	0.678678	25.9011	3
2	3	Low [O2]	28	1	88	Low [O2]28		2012-03-03	2012-03-31		43	3251	26	27	1.264	1.93542	1.299	4.644	1.86816	3.19456	2.271	1.557			0.7785	0.973056	0.65309	25.7556	3					176	10.28	2.072	23.0968	4.80591		6.037	5.381
2	3	Low [O2]	28	1	88	Low [O2]28		2012-03-03	2012-03-31		44	3252	26	27	1.314	1.68065	1.259	4.809	1.62225	2.77405	2.352	1.445			0.7225	1.04369	0.781838	25.9506	3											6.393	5.765
2	3	Low [O2]	28	1	88	Low [O2]28		2012-03-03	2012-03-31		45	3253	26	27	1.456	1.89301	1.223	4.709	1.82723	3.12457	2.27	1.542			0.771	1.19052	0.769145	26.3558	3											4.447	3.711
2	3	Low [O2]	28	1	88	Low [O2]28		2012-03-03	2012-03-31		46	3254	26	27	0.962	1.98497	1.198	4.453	1.91599	3.27635	2.269	1.575			0.7875	0.803005	0.484642	25.2863	3											7.415	4.822
2	3	Low [O2]	28	1	88	Low [O2]28		2012-03-03	2012-03-31		47	3255	26	27	1.243	1.89769	1.289	4.775	1.83175	3.13229	2.41	1.513			0.7565	0.964313	0.655006	25.7315	3											5.923	5.699
2	3	Low [O2]	28	1	88	Low [O2]28		2012-03-03	2012-03-31		48	3256	27	28	1.362	1.87407	1.267	4.696	1.80895	3.0933	2.284	1.532			0.766	1.07498	0.726761	26.0369	3											6.04	5.424
2	3	Low [O2]	28	1	88	Low [O2]28		2012-03-03	2012-03-31		49	3257	26	27	1.314	1.95829	1.232	4.849	1.89024	3.23232	2.343	1.549			0.7745	1.06656	0.670993	26.0137	3											5.904	5.389
2	3	Low [O2]	28	1	88	Low [O2]28		2012-03-03	2012-03-31		50	3258	27	28	1.339	2.00015	1.333	4.764	1.93065	3.30141	2.373	1.557			0.7785	1.0045	0.669449	25.8424	3											6.436	5.743
2	3	Low [O2]	28	1	88	Low [O2]28		2012-03-03	2012-03-31		51	3259	26	27	1.246	2.28524	1.33	4.664	2.20583	3.77197	2.421	1.641			0.8205	0.936842	0.545239	25.6557	3											4.792	4.402
2	3	Low [O2]	28	1	88	Low [O2]28		2012-03-03	2012-03-31						1.79383	1.21453	1.2095	4.72242	1.17233	2.00468	1.82542	1.36067			0.680333	1.48312	1.47697	27.1634	4											4.558	4.485
2	3	Low [O2]	28	1	88	Low [O2]28		2012-03-03	2012-03-31																															5.919	5.094
2	3	Low [O2]	28	3	34	Low [O2]28		2012-03-03	2012-03-31		18	3221	25	26	1.102	2.43302	1.324	4.343	2.34847	4.01589	2.232	1.732			0.866	0.832326	0.452935	25.3672	3					186			0	0		7.012	5.304
2	3	Low [O2]	28	3	34	Low [O2]28		2012-03-03	2012-03-31		19	3222	26	27	1.392	2.1432	1.225	4.702	2.06872	3.53752	2.305	1.621			0.8105	1.13633	0.649497	26.2063	3											6.558	5.369
2	3	Low [O2]	28	3	34	Low [O2]28		2012-03-03	2012-03-31		20	3223	26	27	1.314	2.00529	1.241	4.764	1.93561	3.30989	2.372	1.559			0.7795	1.05882	0.655266	25.9924	3											7.191	5.333
2	3	Low [O2]	28	3	34	Low [O2]28		2012-03-03	2012-03-31		22	3225	25	26	0.818	2.3421	1.292	4.562	2.26072	3.86583	2.47	1.648			0.824	0.633127	0.349259	24.8174	2											5.666	4.607
2	3	Low [O2]	28	3	34	Low [O2]28		2012-03-03	2012-03-31		23	3226	24	25	0.832	2.65519	1.443	4.483	2.56292	4.38259	2.664	1.699			0.8495	0.576577	0.313349	24.6614	2											5.608	4.644
2	3	Low [O2]	28	3	34	Low [O2]28		2012-03-03	2012-03-31		24	3227	23	24	0.714	2.7017	1.552	4.395	2.60782	4.45937	2.269	1.804			0.902	0.460052	0.264278	24.3397	2											5.861	5.767
2	3	Low [O2]	28	3	34	Low [O2]28		2012-03-03	2012-03-31		26	3231	24	25	0.983	2.6547	1.354	4.556	2.56245	4.38178	2.419	1.754			0.877	0.725997	0.370287	25.0738	3											6.311	5.647
2	3	Low [O2]	28	3	34	Low [O2]28		2012-03-03	2012-03-31		27	3232	26	27	1.264	2.1868	1.203	4.817	2.11081	3.60949	2.404	1.613			0.8065	1.05071	0.578013	25.97	3											6.055	5.498
2	3	Low [O2]	28	3	34	Low [O2]28		2012-03-03	2012-03-31		28	3233	25	26	1.215	2.5547	1.183	4.73	2.46593	4.21673	2.469	1.713			0.8565	1.02705	0.475594	25.9047	3											6.38	4.715
2	3	Low [O2]	28	3	34	Low [O2]28		2012-03-03	2012-03-31						1.29156	1.62983	1.18022	4.504	1.5732	2.69017	2.21067	1.45556			0.727778	1.09433	0.792446	26.0904	3
2	3	Low [O2]	28	3	35	Low [O2]28		2012-03-03	2012-03-31		92	3354	26	27	1.504	1.47419	1.147	4.475	1.42297	2.43327	2.03	1.432			0.716	1.31125	1.02022	26.689	4					253.5			0	0
2	3	Low [O2]	28	3	35	Low [O2]28		2012-03-03	2012-03-31		93	3355	26	27	1.226	1.43543	1.182	4.477	1.38555	2.36929	2.152	1.388			0.694	1.03723	0.854099	25.9327	3
2	3	Low [O2]	28	3	35	Low [O2]28		2012-03-03	2012-03-31		95	3357	25	26	0.997	1.79559	1.269	4.35	1.7332	2.96377	2.349	1.489			0.7445	0.785658	0.555248	25.2384	3
2	3	Low [O2]	28	3	35	Low [O2]28		2012-03-03	2012-03-31		96	3359	25	26	0.995	1.95022	1.294	4.521	1.88246	3.219	2.469	1.519			0.7595	0.768934	0.510198	25.1923	3
2	3	Low [O2]	28	3	35	Low [O2]28		2012-03-03	2012-03-31		97	3360	27	28	1.612	1.59891	1.068	4.585	1.54335	2.63913	2.074	1.474			0.737	1.50936	1.00819	27.2358	5
2	3	Low [O2]	28	3	35	Low [O2]28		2012-03-03	2012-03-31		98	3361	27	28	1.639	1.59322	1.044	4.614	1.53786	2.62974	2.064	1.474			0.737	1.56992	1.02873	27.403	5
2	3	Low [O2]	28	3	35	Low [O2]28		2012-03-03	2012-03-31		100	3363	26	27	1.106	1.65548	1.181	4.391	1.59795	2.73249	2.169	1.475			0.7375	0.936494	0.668086	25.6547	3
2	3	Low [O2]	28	3	35	Low [O2]28		2012-03-03	2012-03-31		101	3364	27	28	1.429	1.39899	1.132	4.448	1.35037	2.30914	2.116	1.38			0.69	1.26237	1.02145	26.5541	4
2	3	Low [O2]	28	3	35	Low [O2]28		2012-03-03	2012-03-31						1.9981	0.793549	1.1512	4.8177	0.765974	1.30982	1.7688	1.1386			0.5693	1.73567	2.51793	27.8604	5
2	3	Low [O2]	28	3	38	Low [O2]28		2012-03-03	2012-03-31		32	3154	25	26	1.335	2.11665	1.093	4.362	2.04309	3.49369	2.301	1.613			0.8065	1.22141	0.630715	26.4411	4					190.5	17.758	2.038	38.5994	6.21284		5.213	4.48
2	3	Low [O2]	28	3	38	Low [O2]28		2012-03-03	2012-03-31		34	3157	26	27	1.22	1.70662	1.172	4.743	1.64731	2.81691	2.347	1.456			0.728	1.04096	0.714864	25.943	3											4.944	4.534
2	3	Low [O2]	28	3	38	Low [O2]28		2012-03-03	2012-03-31		36	3160	27	28	1.187	0.709564	1.636	4.221	0.684907	1.17119	1.579	1.125			0.5625	0.72555	1.67286	25.0725	3											5.413	4.791
2	3	Low [O2]	28	3	38	Low [O2]28		2012-03-03	2012-03-31		38	3162	27	28	1.122	1.4963	1.497	4.701	1.44431	2.46977	2.12	1.421			0.7105	0.749499	0.749848	25.1386	3											5.468	4.212
2	3	Low [O2]	28	3	38	Low [O2]28		2012-03-03	2012-03-31		41	3165	27	28	1.191	1.14565	1.562	4.701	1.10584	1.89098	1.895	1.31			0.655	0.762484	1.03959	25.1745	3											5.815	5.51
2	3	Low [O2]	28	3	38	Low [O2]28		2012-03-03	2012-03-31		43	3168	27	28	1.193	1.46168	1.556	4.595	1.41089	2.41262	2.011	1.431			0.7155	0.76671	0.816183	25.1861	3											6.508	6.285
2	3	Low [O2]	28	3	38	Low [O2]28		2012-03-03	2012-03-31		45	3172	28	29	1.189	1.50241	1.67	4.725	1.45021	2.47985	1.996	1.452			0.726	0.711976	0.791393	25.0351	3											5.645	5.008
2	3	Low [O2]	28	3	38	Low [O2]28		2012-03-03	2012-03-31		47	3175	28	29	1.219	0.732275	2.115	4.824	0.706829	1.20868	1.729	1.107			0.5535	0.576359	1.66467	24.6608	2											6.93	5.015
2	3	Low [O2]	28	3	38	Low [O2]28		2012-03-03	2012-03-31		48	3177	28	29	1.123	1.06175	1.735	4.737	1.02486	1.75251	1.92	1.261			0.6305	0.647262	1.05768	24.8564	2											6.652	5.602
2	3	Low [O2]	28	3	38	Low [O2]28		2012-03-03	2012-03-31						1.4482	1.19883	1.2526	4.6207	1.15717	1.97876	2.1187	1.2875			0.64375	1.15616	1.20801	26.261	3											5.965	4.948
2	3	Low [O2]	28	3	39	Low [O2]28		2012-03-03	2012-03-31		57	3336	27	28	1.246	1.2614	1.16	4.608	1.21757	2.08204	2.201	1.3			0.65	1.07414	0.987793	26.0346	3					160	14.558	1.377	14.446	3.80079		6.592	5.03
2	3	Low [O2]	28	3	39	Low [O2]28		2012-03-03	2012-03-31		59	3338	27	28	1.431	1.05714	1.181	4.64	1.02041	1.7449	2.153	1.21			0.605	1.21169	1.35365	26.4143	4											6.494	5.382
2	3	Low [O2]	28	3	39	Low [O2]28		2012-03-03	2012-03-31		60	3339	28	29	1.678	1.20471	1.142	4.743	1.16284	1.98846	2.154	1.283			0.6415	1.46935	1.39287	27.1254	4											5.934	4.835
2	3	Low [O2]	28	3	39	Low [O2]28		2012-03-03	2012-03-31		61	3341	27	28	1.694	1.42485	1.032	4.714	1.37534	2.35183	2.059	1.404			0.702	1.64147	1.1889	27.6005	5											5.198	4.508
2	3	Low [O2]	28	3	39	Low [O2]28		2012-03-03	2012-03-31		62	3342	28	29	1.657	0.966014	1.115	4.499	0.932446	1.59448	1.86	1.222			0.611	1.4861	1.7153	27.1716	4
2	3	Low [O2]	28	3	39	Low [O2]28		2012-03-03	2012-03-31		63	3343	27	28	1.336	1.37237	1.177	5.023	1.32468	2.26521	2.489	1.293			0.6465	1.13509	0.973496	26.2028	3
2	3	Low [O2]	28	3	39	Low [O2]28		2012-03-03	2012-03-31		64	3344	27	28	1.554	1.10664	1.069	4.558	1.06819	1.8266	2.09	1.248			0.624	1.4537	1.40425	27.0822	4
2	3	Low [O2]	28	3	39	Low [O2]28		2012-03-03	2012-03-31		65	3345	27	28	1.077	1.30774	2.249	4.646	1.2623	2.15853	2.241	1.313			0.6565	0.47888	0.823559	24.3917	2
2	3	Low [O2]	28	3	39	Low [O2]28		2012-03-03	2012-03-31		67	3347	26	27	1.296	1.23272	1.214	4.26	1.18989	2.03471	2.047	1.319			0.6595	1.06755	1.05133	26.0164	3
2	3	Low [O2]	28	3	39	Low [O2]28		2012-03-03	2012-03-31						2.0666	0.950975	1.1387	4.706	0.917929	1.56966	1.6432	1.2636			0.6318	1.81488	2.17314	28.0791	5
2	3	Low [O2]	28	3	47	Low [O2]28		2012-03-03	2012-03-31		14	3127	24	25	1.296	1.7349	0.986	4.051	1.67461	2.86359	2.016	1.542			0.771	1.3144	0.747018	26.6977	4					180	12.877	1.687	19.1789	4.37937		4.677	4.365
2	3	Low [O2]	28	3	47	Low [O2]28		2012-03-03	2012-03-31		16	3131	26	27	1.063	0.881419	1.541	4.296	0.850791	1.45485	1.787	1.189			0.5945	0.689812	1.20601	24.9739	2											5.165	4.749
2	3	Low [O2]	28	3	47	Low [O2]28		2012-03-03	2012-03-31		18	3135	27	28	1.028	0.873054	1.647	4.34	0.842717	1.44105	1.677	1.209			0.6045	0.624165	1.17748	24.7927	2											5.328	4.382
2	3	Low [O2]	28	3	47	Low [O2]28		2012-03-03	2012-03-31		20	3137	24	25	1.41	1.99404	0.72	3.936	1.92475	3.29132	2.423	1.544			0.772	1.95833	0.707107	28.475	6											5.543	4.281
2	3	Low [O2]	28	3	47	Low [O2]28		2012-03-03	2012-03-31		21	3138	21	22	1.395	2.20111	0.401	3.237	2.12462	3.6331	2.416	1.615			0.8075	3.4788	0.633772	32.6715	6											5.101	4.476
2	3	Low [O2]	28	3	47	Low [O2]28		2012-03-03	2012-03-31		22	3140	24	25	1.433	1.58289	0.683	3.807	1.52788	2.61268	2.265	1.425			0.7125	2.0981	0.905308	28.8607	6											5.612	5.083
2	3	Low [O2]	28	3	47	Low [O2]28		2012-03-03	2012-03-31		24	3142	27	28	1.208	1.14711	1.455	4.454	1.10725	1.89339	2.025	1.282			0.641	0.830241	1.05308	25.3615	3											4.915	4.637
2	3	Low [O2]	28	3	47	Low [O2]28		2012-03-03	2012-03-31		25	3144	25	26	1.393	1.65816	1.056	4.191	1.60054	2.73692	2.392	1.428			0.714	1.31913	0.840088	26.7108	4											4.924	4.811
2	3	Low [O2]	28	3	47	Low [O2]28		2012-03-03	2012-03-31		27	3146	26	27	1.245	1.69822	1.214	4.482	1.63921	2.80304	2.365	1.449			0.7245	1.02554	0.733122	25.9005	3											5.679	4.628
2	3	Low [O2]	28	3	47	Low [O2]28		2012-03-03	2012-03-31						1.1731	1.18684	1.2865	4.3599	1.14559	1.95897	2.0297	1.3006			0.6503	0.911854	0.988427	25.5867	3											4.872	4.747
2	3	Low [O2]	28	3	47	Low [O2]28		2012-03-03	2012-03-31																															5.138	4.583
2	3	Low [O2]	28	3	47	Low [O2]28		2012-03-03	2012-03-31																															5.759	4.545
2	3	Low [O2]	28	3	53	Low [O2]28		2012-03-03	2012-03-31		69	3085	27	28	1.164	0.862856	1.48	4.625	0.832873	1.42421	2.001	1.133			0.5665	0.786486	1.34901	25.2407	3					218	16.644	1.788	27.8465	5.27698		5.889	5.052
2	3	Low [O2]	28	3	53	Low [O2]28		2012-03-03	2012-03-31		71	3087	26	27	1.163	1.11607	1.191	4.362	1.07729	1.84217	2.084	1.254			0.627	0.97649	1.04205	25.7651	3											5.807	5.346
2	3	Low [O2]	28	3	53	Low [O2]28		2012-03-03	2012-03-31		72	3088	25	26	1.171	1.25836	1.198	4.244	1.21463	2.07702	2.034	1.334			0.667	0.977462	0.930577	25.7678	3											5.859	4.913
2	3	Low [O2]	28	3	53	Low [O2]28		2012-03-03	2012-03-31		75	3091	27	28	1.079	1.01579	1.487	4.431	0.980494	1.67665	1.959	1.228			0.614	0.725622	1.06223	25.0727	3											5.662	4.174
2	3	Low [O2]	28	3	53	Low [O2]28		2012-03-03	2012-03-31		78	3099	25	26	1.12	1.17598	1.378	4.35	1.13512	1.94105	2.059	1.289			0.6445	0.812772	0.952396	25.3133	3											5.812	3.611
2	3	Low [O2]	28	3	53	Low [O2]28		2012-03-03	2012-03-31		80	3101	25	26	1.207	1.41446	1.227	4.295	1.36531	2.33468	2.061	1.399			0.6995	0.9837	0.853328	25.785	3											5.847	4.984
2	3	Low [O2]	28	3	53	Low [O2]28		2012-03-03	2012-03-31		82	3103	25	26	1.256	1.28556	1.069	4.331	1.24088	2.12191	2.111	1.33			0.665	1.17493	0.977009	26.3128	3											5.029	4.513
2	3	Low [O2]	28	3	53	Low [O2]28		2012-03-03	2012-03-31		83	3105	23	24	1.324	2.22294	0.779	3.949	2.14569	3.66913	2.311	1.646			0.823	1.69961	0.595609	27.7609	5											5.815	4.341
2	3	Low [O2]	28	3	53	Low [O2]28		2012-03-03	2012-03-31		84	3111	27	28	1.16	1.15328	1.427	4.442	1.1132	1.90358	1.89	1.315			0.6575	0.812894	1.00583	25.3136	3
2	3	Low [O2]	28	3	53	Low [O2]28		2012-03-03	2012-03-31						0.951889	1.93121	1.26322	4.10756	1.8641	3.18761	2.32433	1.54356			0.771778	0.75354	0.492898	25.1498	3
2	3	Low [O2]	28	3	54	Low [O2]28		2012-03-03	2012-03-31		47	4154	24	25	0.948	1.82906	1.319	4.176	1.76551	3.01901	2.255	1.522			0.761	0.718726	0.518298	25.0537	3					137.5						5.945	4.679
2	3	Low [O2]	28	3	54	Low [O2]28		2012-03-03	2012-03-31		48	4155	25	26	1.103	1.43976	1.265	4.516	1.38973	2.37644	2.47	1.325			0.6625	0.871937	0.766098	25.4765	3											5.684	4.619
2	3	Low [O2]	28	3	54	Low [O2]28		2012-03-03	2012-03-31		49	4157	23	24	0.626	2.25592	1.385	3.172	2.17753	3.72357	2.084	1.712			0.856	0.451986	0.277492	24.3175	2											5.804	3.036
2	3	Low [O2]	28	3	54	Low [O2]28		2012-03-03	2012-03-31		50	4158	24	25	0.819	2.08901	1.355	4.186	2.01642	3.44807	2.239	1.618			0.809	0.604428	0.392052	24.7382	2											5.672	4.702
2	3	Low [O2]	28	3	54	Low [O2]28		2012-03-03	2012-03-31		51	4159	25	26	1.075	1.57643	1.271	4.177	1.52165	2.60203	2.319	1.411			0.7055	0.845791	0.681919	25.4044	3											5.996	4.432
2	3	Low [O2]	28	3	54	Low [O2]28		2012-03-03	2012-03-31		52	4160	24	25	0.851	2.13643	1.362	3.997	2.06219	3.52635	2.521	1.571			0.7855	0.624816	0.398328	24.7945	2											5.884	5.183
2	3	Low [O2]	28	3	54	Low [O2]28		2012-03-03	2012-03-31		53	4161	26	27	1.369	1.64239	1.112	4.513	1.58531	2.71089	2.245	1.453			0.7265	1.23112	0.833543	26.4679	4											6.294	5.36
2	3	Low [O2]	28	3	54	Low [O2]28		2012-03-03	2012-03-31		54	4162	24	25	0.712	2.66361	1.23	3.958	2.57105	4.39649	2.508	1.736			0.868	0.578862	0.267307	24.6677	2
2	3	Low [O2]	28	3	54	Low [O2]28		2012-03-03	2012-03-31						1.9074	1.02272	1.1468	4.7329	0.98718	1.68808	1.9069	1.243			0.6215	1.66324	1.86503	27.6605	5
2	3	Low [O2]	28	3	74	Low [O2]28		2012-03-03	2012-03-31		4	3205	26	27	1.625	1.65347	1.207	4.631	1.59602	2.72919	1.929	1.531			0.7655	1.34631	0.982781	26.7858	4					156.5	12.551	1.781	20.8346	4.56449		5.672	4.947
2	3	Low [O2]	28	3	74	Low [O2]28		2012-03-03	2012-03-31		5	3206	25	26	1.618	1.51754	1.312	4.631	1.46481	2.50482	1.795	1.508			0.754	1.23323	1.0662	26.4737	4											6.626	4.277
2	3	Low [O2]	28	3	74	Low [O2]28		2012-03-03	2012-03-31		7	3209	27	28	1.722	1.05924	1.052	4.688	1.02244	1.74837	1.847	1.276			0.638	1.63688	1.62569	27.5878	5											5.256	5.059
2	3	Low [O2]	28	3	74	Low [O2]28		2012-03-03	2012-03-31		8	3210	27	28	1.559	1.48261	1.239	4.783	1.43109	2.44717	2.194	1.399			0.6995	1.25827	1.05152	26.5428	4											6.845	4.956
2	3	Low [O2]	28	3	74	Low [O2]28		2012-03-03	2012-03-31		10	3212	26	27	1.154	2.12089	1.256	4.475	2.04719	3.5007	2.213	1.635			0.8175	0.91879	0.544111	25.6059	3											6.309	5.368
2	3	Low [O2]	28	3	74	Low [O2]28		2012-03-03	2012-03-31		11	3214	27	28	1.602	1.49623	1.148	4.775	1.44424	2.46964	2.156	1.413			0.7065	1.39547	1.07069	26.9215	4											6.054	4.209
2	3	Low [O2]	28	3	74	Low [O2]28		2012-03-03	2012-03-31		12	3215	26	27	1.331	1.47567	1.273	4.648	1.4244	2.43572	2.199	1.395			0.6975	1.04556	0.901961	25.9558	3											6.76	5.801
2	3	Low [O2]	28	3	74	Low [O2]28		2012-03-03	2012-03-31		13	3216	27	28	1.502	1.283	1.25	4.41	1.23842	2.11769	2.014	1.35			0.675	1.2016	1.17069	26.3864	4
2	3	Low [O2]	28	3	74	Low [O2]28		2012-03-03	2012-03-31		14	3217	27	28	1.246	1.46904	1.252	4.241	1.41799	2.42476	1.882	1.465			0.7325	0.995208	0.848176	25.8168	3
2	3	Low [O2]	28	3	74	Low [O2]28		2012-03-03	2012-03-31						1.9559	1.37106	1.1824	4.9429	1.32342	2.26305	1.9216	1.4118			0.7059	1.65418	1.42656	27.6355	5
2	3	Low [O2]	28	3	79	Low [O2]28		2012-03-03	2012-03-31		105	3371	27	28	1.557	0.977278	1.001	4.824	0.943319	1.61307	2.046	1.189			0.5945	1.55544	1.5932	27.363	5					175.5	12.087	1.464	13.5575	3.68205		6.363	5.362
2	3	Low [O2]	28	3	79	Low [O2]28		2012-03-03	2012-03-31		106	3373	27	28	1.641	1.07145	1.242	4.538	1.03422	1.76852	1.734	1.309			0.6545	1.32126	1.53157	26.7167	4											5.637	4.635
2	3	Low [O2]	28	3	79	Low [O2]28		2012-03-03	2012-03-31		107	3374	27	28	1.457	1.36001	1.217	4.562	1.31276	2.24481	1.985	1.392			0.696	1.19721	1.07131	26.3743	3											5.488	4.623
2	3	Low [O2]	28	3	79	Low [O2]28		2012-03-03	2012-03-31		109	3376	25	26	0.948	1.71213	1.331	4.546	1.65264	2.82601	2.429	1.441			0.7205	0.712246	0.553695	25.0358	3											5.726	4.573
2	3	Low [O2]	28	3	79	Low [O2]28		2012-03-03	2012-03-31		110	3377	25	26	0.918	1.77944	1.346	4.275	1.71761	2.93711	2.226	1.51			0.755	0.682021	0.515892	24.9524	2											4.251	4.158
2	3	Low [O2]	28	3	79	Low [O2]28		2012-03-03	2012-03-31		111	3379	24	25	0.875	1.95884	1.316	3.928	1.89077	3.23321	2.037	1.621			0.8105	0.664894	0.446694	24.9051	2											5.88	4.851
2	3	Low [O2]	28	3	79	Low [O2]28		2012-03-03	2012-03-31		112	3381	26	27	1.27	1.3846	1.287	4.427	1.33648	2.28539	1.981	1.404			0.702	0.986791	0.917235	25.7935	3											6.288	4.429
2	3	Low [O2]	28	3	79	Low [O2]28		2012-03-03	2012-03-31		113	3382	26	27	1.435	1.17165	1.08	4.796	1.13094	1.9339	2.219	1.254			0.627	1.3287	1.22477	26.7372	4											6.176	4.563
2	3	Low [O2]	28	3	79	Low [O2]28		2012-03-03	2012-03-31		116	3386	26	27	1.261	1.33166	1.249	4.758	1.28539	2.19801	2.299	1.312			0.656	1.00961	0.946938	25.8565	3
2	3	Low [O2]	28	3	79	Low [O2]28		2012-03-03	2012-03-31		117	3387	26	27	1.22	1.73384	1.324	4.26	1.67359	2.86183	1.894	1.572			0.786	0.92145	0.703642	25.6132	3
2	3	Low [O2]	28	3	79	Low [O2]28		2012-03-03	2012-03-31						2.29845	0.466704	1.21091	4.66318	0.450487	0.770332	1.40445	0.971182			0.485591	1.89812	4.92486	28.3088	5
2	3	Low [O2]	28	3	85	Low [O2]28		2012-03-03	2012-03-31		4	3115	26	27	1.127	1.62836	1.192	4.575	1.57178	2.68774	2.206	1.456			0.728	0.94547	0.692106	25.6795	3					87			0	0		6.577	5.564	106.557
2	3	Low [O2]	28	3	85	Low [O2]28		2012-03-03	2012-03-31		7	3118	26	27	1.233	1.42129	1.425	4.716	1.3719	2.34595	2.236	1.364			0.682	0.865263	0.867523	25.4581	3											8.564	5.624	141.757
2	3	Low [O2]	28	3	85	Low [O2]28		2012-03-03	2012-03-31		8	3119	26	27	1.11	1.40808	1.506	4.696	1.35915	2.32415	2.19	1.368			0.684	0.737052	0.788308	25.1043	3											7.042	6.653
2	3	Low [O2]	28	3	85	Low [O2]28		2012-03-03	2012-03-31		10	3121	27	28	1.051	1.50512	1.745	4.981	1.45282	2.48432	2.196	1.408			0.704	0.602292	0.698282	24.7323	2											7.707	6.125
2	3	Low [O2]	28	3	85	Low [O2]28		2012-03-03	2012-03-31						2.3605	0.174846	1.26612	4.3345	0.16877	0.288597	1.0635	0.68875			0.344375	1.86435	13.5005	28.2156	5											7.155	5.6
2	3	Low pH	28	2	5	Low pH28		2012-03-03	2012-03-31		38	3310	27	28	1.53	1.31954	1.163	4.514	1.27369	2.17801	1.738	1.433			0.7165	1.31556	1.15949	26.701	4					174.5	14.567	1.761	23.6411	4.86221		5.017	4.565
2	3	Low pH	28	2	5	Low pH28		2012-03-03	2012-03-31		39	3311	27	28	1.482	1.24534	1.251	4.315	1.20206	2.05553	1.723	1.401			0.7005	1.18465	1.19004	26.3396	3											5.225	4.182
2	3	Low pH	28	2	5	Low pH28		2012-03-03	2012-03-31		42	3314	27	28	1.461	1.21823	1.167	4.369	1.1759	2.01078	1.46	1.458			0.729	1.25193	1.19928	26.5253	4											5.218	4.74
2	3	Low pH	28	2	5	Low pH28		2012-03-03	2012-03-31		44	3316	27	28	1.506	1.2667	1.158	4.49	1.22269	2.0908	1.558	1.455			0.7275	1.30052	1.18891	26.6594	4											4.683	4.347
2	3	Low pH	28	2	5	Low pH28		2012-03-03	2012-03-31		46	3323	28	29	1.557	1.30062	1.244	4.388	1.25543	2.14678	1.653	1.446			0.723	1.25161	1.19712	26.5244	4											5.592	4.843
2	3	Low pH	28	2	5	Low pH28		2012-03-03	2012-03-31		48	3327	27	28	1.252	1.2633	1.176	4.16	1.2194	2.08518	1.523	1.463			0.7315	1.06463	0.991054	26.0084	3											5.889	3.8
2	3	Low pH	28	2	5	Low pH28		2012-03-03	2012-03-31		50	3329	26	27	1.569	1.29027	1.105	4.689	1.24544	2.12969	1.754	1.415			0.7075	1.41991	1.21602	26.989	4											6.087	4.106
2	3	Low pH	28	2	5	Low pH28		2012-03-03	2012-03-31		51	3330	27	28	1.351	1.31412	1.123	4.235	1.26845	2.16906	1.724	1.434			0.717	1.20303	1.02807	26.3904	4											5.861	4.841
2	3	Low pH	28	2	5	Low pH28		2012-03-03	2012-03-31		52	3331	27	28	1.424	1.11589	1.129	4.32	1.07712	1.84187	1.609	1.364			0.682	1.26129	1.27611	26.5512	4											5.374	4.828
2	3	Low pH	28	2	5	Low pH28		2012-03-03	2012-03-31		54	3333	28	29	1.48	1.37323	1.12	4.267	1.32551	2.26663	1.614	1.491			0.7455	1.32143	1.07775	26.7171	4											5.577	4.735
2	3	Low pH	28	2	5	Low pH28		2012-03-03	2012-03-31						2.4066	0.185781	1.2609	4.2751	0.179325	0.306646	0.9211	0.7412			0.3706	1.90864	12.954	28.3378	6											5.934	4.086
2	3	Low pH	28	2	5	Low pH28		2012-03-03	2012-03-31
2	3	Low pH	28	2	8	Low pH28		2012-03-03	2012-03-31		127	2681	25	26	1.329	0.901669	1.493	4.881	0.870337	1.48828	1.743	1.211			0.6055	0.890154	1.47393	25.5268	3					162	13.391	1.437	14.4712	3.8041		5.34	4.504
2	3	Low pH	28	2	8	Low pH28		2012-03-03	2012-03-31		128	2682	26	27	1.209	0.750464	1.65	4.643	0.724387	1.2387	1.739	1.117			0.5585	0.732727	1.611	25.0923	3											5.614	4.808
2	3	Low pH	28	2	8	Low pH28		2012-03-03	2012-03-31		130	2684	26	27	1.201	0.896064	1.617	4.612	0.864926	1.47902	1.822	1.19			0.595	0.742733	1.34031	25.1199	3											5.187	4.587
2	3	Low pH	28	2	8	Low pH28		2012-03-03	2012-03-31		132	2687	26	27	1.132	1.04052	1.425	4.405	1.00436	1.71745	1.773	1.283			0.6415	0.794386	1.08792	25.2625	3											4.597	4.573
2	3	Low pH	28	2	8	Low pH28		2012-03-03	2012-03-31		134	2689	26	27	1.332	0.932608	1.681	4.388	0.900201	1.53934	1.86	1.203			0.6015	0.792385	1.42825	25.257	3											5.024	4.412
2	3	Low pH	28	2	8	Low pH28		2012-03-03	2012-03-31		136	2691	27	28	1.2	0.839677	1.367	4.42	0.810499	1.38595	1.758	1.17			0.585	0.877835	1.42912	25.4928	3											5.578	5.285
2	3	Low pH	28	2	8	Low pH28		2012-03-03	2012-03-31		138	2693	26	27	1.269	0.838988	1.418	4.405	0.809834	1.38482	1.681	1.187			0.5935	0.894922	1.51254	25.54	3											5.152	4.228
2	3	Low pH	28	2	8	Low pH28		2012-03-03	2012-03-31		140	2695	26	27	1.238	0.945024	1.61	4.466	0.912185	1.55984	1.591	1.273			0.6365	0.768944	1.31002	25.1923	3											5.119	4.771
2	3	Low pH	28	2	8	Low pH28		2012-03-03	2012-03-31		141	2696	27	28	1.208	0.815604	1.456	4.383	0.787263	1.34622	1.669	1.175			0.5875	0.82967	1.48111	25.3599	3											5.148	4.267
2	3	Low pH	28	2	8	Low pH28		2012-03-03	2012-03-31						1.458	0.975001	1.1525	4.4207	0.941121	1.60932	1.7815	1.2447			0.62235	1.26508	1.49538	26.5616	4
2	3	Low pH	28	2	10	Low pH28		2012-03-03	2012-03-31		35	4021	27	28	1.547	0.832346	1.088	4.442	0.803423	1.37385	1.751	1.167			0.5835	1.42187	1.8586	26.9944	4					192.5	14.421	1.594	19.1757	4.379		4.969	3.425
2	3	Low pH	28	2	10	Low pH28		2012-03-03	2012-03-31		36	4022	27	28	1.361	0.987344	1.191	4.324	0.953035	1.62969	1.737	1.262			0.631	1.14274	1.37845	26.224	3											4.481	4.032
2	3	Low pH	28	2	10	Low pH28		2012-03-03	2012-03-31		37	4023	27	28	1.436	1.03066	1.144	4.199	0.994841	1.70118	1.7	1.295			0.6475	1.25524	1.39329	26.5345	4											5.304	3.439
2	3	Low pH	28	2	10	Low pH28		2012-03-03	2012-03-31		38	4024	28	29	1.408	0.995799	1.132	4.347	0.961196	1.64365	1.694	1.277			0.6385	1.24382	1.41394	26.5029	4											6.22	5.755
2	3	Low pH	28	2	10	Low pH28		2012-03-03	2012-03-31		40	4026	26	27	1.27	1.08871	1.285	4.333	1.05088	1.79701	1.854	1.29			0.645	0.988327	1.16651	25.7978	3											6.293	5.997
2	3	Low pH	28	2	10	Low pH28		2012-03-03	2012-03-31		41	4027	26	27	1.567	0.759303	1.122	4.403	0.732918	1.25329	1.675	1.137			0.5685	1.39661	2.06373	26.9247	4											5.613	5.287
2	3	Low pH	28	2	10	Low pH28		2012-03-03	2012-03-31		42	4028	26	27	1.411	1.02862	1.205	4.583	0.992876	1.69782	2.001	1.226			0.613	1.17095	1.37174	26.3018	3											6.861	5.239
2	3	Low pH	28	2	10	Low pH28		2012-03-03	2012-03-31		43	4029	27	28	1.51	0.938792	1.122	4.797	0.90617	1.54955	2	1.177			0.5885	1.34581	1.60845	26.7844	4
2	3	Low pH	28	2	10	Low pH28		2012-03-03	2012-03-31		44	4030	27	28	1.612	0.978089	1.092	4.248	0.944102	1.61441	1.549	1.303			0.6515	1.47619	1.64811	27.1443	4
2	3	Low pH	28	2	10	Low pH28		2012-03-03	2012-03-31						2.42933	0.147998	1.27289	4.64667	0.142855	0.244282	0.931444	0.668333			0.334167	1.90852	16.4147	28.3375	6
2	3	Low pH	28	2	25	Low pH28		2012-03-03	2012-03-31		86	4078	27	28	1.617	0.941494	1.226	4.581	0.908778	1.55401	1.749	1.233			0.6165	1.31892	1.71748	26.7102	4					257	17.609	1.765	28.708	5.35798		6.705	5.646
2	3	Low pH	28	2	25	Low pH28		2012-03-03	2012-03-31		87	4079	27	28	1.779	0.807995	1.178	4.49	0.779918	1.33366	1.572	1.193			0.5965	1.51019	2.20175	27.2381	5											6.537	6.272
2	3	Low pH	28	2	25	Low pH28		2012-03-03	2012-03-31		88	4080	27	28	1.642	0.6408	1.151	4.429	0.618532	1.05769	1.585	1.074			0.537	1.42659	2.56242	27.0074	4											6.582	5.472
2	3	Low pH	28	2	25	Low pH28		2012-03-03	2012-03-31		89	4081	27	28	1.731	0.866176	1.072	4.616	0.836077	1.42969	1.715	1.196			0.598	1.61474	1.99844	27.5267	5											5.579	4.995
2	3	Low pH	28	2	25	Low pH28		2012-03-03	2012-03-31		90	4082	27	28	1.621	0.871524	1.117	4.596	0.841239	1.43852	1.673	1.209			0.6045	1.45121	1.85996	27.0753	4											5.472	5.422
2	3	Low pH	28	2	25	Low pH28		2012-03-03	2012-03-31		91	4083	27	28	1.578	1.02115	1.173	4.601	0.985669	1.68549	1.658	1.3			0.65	1.34527	1.54531	26.7829	4											5.472	5.14
2	3	Low pH	28	2	25	Low pH28		2012-03-03	2012-03-31		92	4084	27	28	1.672	0.564625	1.12	4.61	0.545005	0.931958	1.474	1.04			0.52	1.49286	2.96126	27.1903	4											6.819	5.731
2	3	Low pH	28	2	25	Low pH28		2012-03-03	2012-03-31		93	4085	28	29	1.699	0.804124	1.232	4.595	0.776181	1.32727	1.716	1.157			0.5785	1.37906	2.11286	26.8762	4											6.561	6.321
2	3	Low pH	28	2	25	Low pH28		2012-03-03	2012-03-31		94	4086	28	29	1.646	0.766554	1.161	4.515	0.739917	1.26526	1.751	1.125			0.5625	1.41774	2.14727	26.983	4											6.779	5.452
2	3	Low pH	28	2	25	Low pH28		2012-03-03	2012-03-31						1.5013	1.10547	1.1945	4.4381	1.06705	1.82466	1.7764	1.3169			0.65845	1.25684	1.35807	26.5389	4											5.702	5.151
2	3	Low pH	28	2	25	Low pH28		2012-03-03	2012-03-31																															6.819	6.218
2	3	Low pH	28	2	25	Low pH28		2012-03-03	2012-03-31																															6.487	5.782
2	3	Low pH	28	2	25	Low pH28		2012-03-03	2012-03-31																															5.658	5.42
2	3	Low pH	28	2	29	Low pH28		2012-03-03	2012-03-31		72	4063	27	28	1.484	1.22082	1.227	4.24	1.1784	2.01507	1.687	1.398			0.699	1.20945	1.21557	26.4081	4					241	14.692	1.567	18.8798	4.34509		5.907	4.05
2	3	Low pH	28	2	29	Low pH28		2012-03-03	2012-03-31		73	4064	27	28	1.492	1.05966	1.173	4.329	1.02284	1.74906	1.659	1.321			0.6605	1.27195	1.40799	26.5806	4											6.004	4.571
2	3	Low pH	28	2	29	Low pH28		2012-03-03	2012-03-31		75	4066	27	28	1.458	1.13759	1.223	4.591	1.09806	1.87768	1.864	1.313			0.6565	1.19215	1.28166	26.3603	3											4.473	4.414
2	3	Low pH	28	2	29	Low pH28		2012-03-03	2012-03-31		76	4068	27	28	1.585	0.99056	1.173	4.444	0.956139	1.635	1.653	1.284			0.642	1.35124	1.6001	26.7994	4											4.851	4.355
2	3	Low pH	28	2	29	Low pH28		2012-03-03	2012-03-31		78	4070	27	28	1.392	1.15452	1.155	4.398	1.1144	1.90563	1.858	1.323			0.6615	1.20519	1.20569	26.3963	4											5.521	5.006
2	3	Low pH	28	2	29	Low pH28		2012-03-03	2012-03-31		79	4071	27	28	1.485	1.04181	1.248	4.569	1.00561	1.71959	1.759	1.287			0.6435	1.1899	1.4254	26.3541	3											5.161	4.768
2	3	Low pH	28	2	29	Low pH28		2012-03-03	2012-03-31		80	4072	27	28	1.589	0.916258	1.143	4.489	0.884419	1.51236	1.781	1.211			0.6055	1.3902	1.73423	26.907	4											4.793	3.803
2	3	Low pH	28	2	29	Low pH28		2012-03-03	2012-03-31		82	4074	27	28	1.332	1.2944	1.224	4.305	1.24943	2.13652	1.79	1.408			0.704	1.08824	1.02904	26.0735	3											4.839	4.801
2	3	Low pH	28	2	29	Low pH28		2012-03-03	2012-03-31		83	4075	28	29	1.61	0.992459	1.187	4.376	0.957972	1.63813	1.745	1.263			0.6315	1.35636	1.62223	26.8136	4											5.454	4.465
2	3	Low pH	28	2	29	Low pH28		2012-03-03	2012-03-31						1.0965	0.945339	1.5972	4.4526	0.91249	1.56036	1.6839	1.2505			0.62525	0.686514	1.1599	24.9648	2
2	3	Low pH	28	2	46	Low pH28		2012-03-03	2012-03-31	10	22	2503	27	28	1.071	0.972711	1.491	4.3	0.93891	1.60554	1.723	1.257			0.6285	0.71831	1.10105	25.0525	3					241	13.456	1.687	20.0412	4.47674	9	5.65433	5.031
2	3	Low pH	28	2	46	Low pH28		2012-03-03	2012-03-31		24	2507	26	27	1.106	0.934498	1.675	4.609	0.902025	1.54246	1.672	1.247			0.6235	0.660299	1.18352	24.8924	2											5.388	4.905
2	3	Low pH	28	2	46	Low pH28		2012-03-03	2012-03-31		26	2509	26	27	1.077	1.09476	1.456	4.427	1.05672	1.80699	1.833	1.298			0.649	0.739698	0.983776	25.1116	3											5.348	5.238
2	3	Low pH	28	2	46	Low pH28		2012-03-03	2012-03-31		28	2511	27	28	1.161	0.840653	1.362	4.158	0.811441	1.38756	1.48	1.237			0.6185	0.852423	1.38107	25.4227	3											5.934	4.667
2	3	Low pH	28	2	46	Low pH28		2012-03-03	2012-03-31		31	2514	26	27	1.024	0.84879	1.453	4.379	0.819295	1.40099	1.643	1.202			0.601	0.704749	1.20642	25.0151	3											5.67	5.642
2	3	Low pH	28	2	46	Low pH28		2012-03-03	2012-03-31		34	2517	27	28	1.148	0.989808	1.495	4.309	0.955413	1.63376	1.631	1.289			0.6445	0.767893	1.15982	25.1894	3											5.049	4.936
2	3	Low pH	28	2	46	Low pH28		2012-03-03	2012-03-31		36	2519	27	28	1.063	0.948719	1.746	4.485	0.915752	1.56594	1.665	1.257			0.6285	0.60882	1.12046	24.7503	2											6.233	5.514
2	3	Low pH	28	2	46	Low pH28		2012-03-03	2012-03-31		38	2521	27	28	1.174	0.834675	1.844	4.508	0.805671	1.3777	1.665	1.188			0.594	0.636659	1.40654	24.8272	2											5.127	4.992
2	3	Low pH	28	2	46	Low pH28		2012-03-03	2012-03-31		41	2524	26	27	1.038	0.92761	1.738	4.703	0.895376	1.53109	1.727	1.23			0.615	0.597238	1.119	24.7184	2											5.881	4.351
2	3	Low pH	28	2	46	Low pH28		2012-03-03	2012-03-31		42	2525	27	28	1.103	1.08398	1.712	4.648	1.04631	1.78919	1.8	1.3			0.65	0.644276	1.01755	24.8482	2											6.259	5.034
2	3	Low pH	28	2	46	Low pH28		2012-03-03	2012-03-31						2.3619	0.108463	1.2543	4.0839	0.104694	0.179027	0.818	0.6077			0.30385	1.88304	21.7761	28.2672	5
2	3	Low pH	28	2	59	Low pH28		2012-03-03	2012-03-31		146	2702	26	27	1.116	1.35817	1.742	5.054	1.31098	2.24177	2.012	1.385			0.6925	0.640643	0.821693	24.8382	2					197.5	13.652	1.724	21.2349	4.60813		7.177	5.346
2	3	Low pH	28	2	59	Low pH28		2012-03-03	2012-03-31		148	2704	26	27	1.221	1.35204	1.841	4.89	1.30505	2.23164	1.843	1.422			0.711	0.663227	0.903082	24.9005	2											6.936	6.235
2	3	Low pH	28	2	59	Low pH28		2012-03-03	2012-03-31		149	2705	26	27	1.2	1.4937	1.79	4.857	1.4418	2.46547	2.01	1.445			0.7225	0.670391	0.803373	24.9203	2											7.603	5.397
2	3	Low pH	28	2	59	Low pH28		2012-03-03	2012-03-31		151	2707	26	27	1.214	1.77254	1.644	4.891	1.71095	2.92572	2.106	1.535			0.7675	0.738443	0.684893	25.1081	3											6.082	5.496
2	3	Low pH	28	2	59	Low pH28		2012-03-03	2012-03-31		153	2709	27	28	1.183	1.28968	1.57	4.884	1.24486	2.12872	2.028	1.35			0.675	0.753503	0.917282	25.1497	3											7.993	5.333
2	3	Low pH	28	2	59	Low pH28		2012-03-03	2012-03-31		155	2711	26	27	1.262	1.41474	1.504	4.987	1.36558	2.33515	2.066	1.398			0.699	0.839096	0.892034	25.3859	3											6.51	5.925
2	3	Low pH	28	2	59	Low pH28		2012-03-03	2012-03-31		158	2715	26	27	1.193	1.33966	1.837	4.948	1.29311	2.21121	1.997	1.38			0.69	0.649428	0.890525	24.8624	2											6.331	5.357
2	3	Low pH	28	2	59	Low pH28		2012-03-03	2012-03-31		160	2718	27	28	1.177	1.54818	1.83	5.203	1.49439	2.5554	2.186	1.428			0.714	0.643169	0.760245	24.8451	2											5.873	5.747
2	3	Low pH	28	2	59	Low pH28		2012-03-03	2012-03-31		161	2719	26	27	1.163	1.50724	1.692	4.88	1.45487	2.48782	1.992	1.455			0.7275	0.687352	0.771607	24.9671	2											5.923	5.18
2	3	Low pH	28	2	59	Low pH28		2012-03-03	2012-03-31						1.14391	0.783826	1.58227	4.34309	0.756589	1.29377	1.601	1.17027			0.585136	0.722953	1.45939	25.0654	3
2	3	Low pH	28	2	63	Low pH28		2012-03-03	2012-03-31		74	2565	26	27	1.249	0.722615	1.57	4.249	0.697505	1.19273	1.588	1.132			0.566	0.795541	1.72845	25.2657	3					163.5	12.762	1.541	15.86	3.98246		4.59	4.524
2	3	Low pH	28	2	63	Low pH28		2012-03-03	2012-03-31		76	2568	26	27	1.135	0.842019	1.785	4.475	0.81276	1.38982	1.559	1.218			0.609	0.635854	1.34795	24.825	2											5.485	4.179
2	3	Low pH	28	2	63	Low pH28		2012-03-03	2012-03-31		78	2571	26	27	1.032	1.02237	1.388	4.42	0.986842	1.6875	1.821	1.262			0.631	0.743516	1.00942	25.1221	3											5.472	4.744
2	3	Low pH	28	2	63	Low pH28		2012-03-03	2012-03-31		79	2572	26	27	1.189	0.828025	1.629	4.123	0.799252	1.36672	1.418	1.245			0.6225	0.729896	1.43595	25.0845	3											5.554	5.238
2	3	Low pH	28	2	63	Low pH28		2012-03-03	2012-03-31		81	2576	26	27	1.202	0.76557	1.428	4.513	0.738967	1.26363	1.707	1.134			0.567	0.841737	1.57007	25.3932	3											5.323	4.575
2	3	Low pH	28	2	63	Low pH28		2012-03-03	2012-03-31		84	2581	25	26	1.105	0.730732	1.714	4.074	0.705339	1.20613	1.466	1.167			0.5835	0.644691	1.51218	24.8493	2											5.472	4.591
2	3	Low pH	28	2	63	Low pH28		2012-03-03	2012-03-31		86	2583	26	27	0.972	0.608955	1.422	4.416	0.587794	1.00513	1.549	1.058			0.529	0.683544	1.59618	24.9566	2											5.332	4.789
2	3	Low pH	28	2	63	Low pH28		2012-03-03	2012-03-31		88	2585	27	28	1.107	0.687543	1.723	4.475	0.663651	1.13484	1.67	1.089			0.5445	0.642484	1.61008	24.8433	2											5.177	4.655
2	3	Low pH	28	2	63	Low pH28		2012-03-03	2012-03-31		89	2586	26	27	1.136	0.898579	1.525	4.338	0.867354	1.48318	1.679	1.224			0.612	0.744918	1.26422	25.126	3											5.57	5.325
2	3	Low pH	28	2	63	Low pH28		2012-03-03	2012-03-31		91	2588	27	28	1.188	0.755807	1.59	4.46	0.729543	1.24752	1.678	1.134			0.567	0.74717	1.57183	25.1322	3											6.186	5.705
2	3	Low pH	28	2	63	Low pH28		2012-03-03	2012-03-31						1.12	0.864409	1.6234	4.4585	0.834372	1.42678	1.6578	1.2082			0.6041	0.68991	1.29568	24.9742	2
2	3	Low pH	28	2	66	Low pH28		2012-03-03	2012-03-31		216	2786	28	29	1.238	0.207511	1.764	4.397	0.2003	0.342513	1.169	0.72			0.36	0.701814	5.96595	25.007	3					227	15.917	1.894	29.8813	5.46638		6.292	5.822
2	3	Low pH	28	2	66	Low pH28		2012-03-03	2012-03-31		218	2788	27	28	1.114	1.02469	1.587	4.325	0.989085	1.69134	1.666	1.3			0.65	0.701953	1.08716	25.0074	3											7.015	5.299
2	3	Low pH	28	2	66	Low pH28		2012-03-03	2012-03-31		219	2789	27	28	1.136	0.946673	1.676	4.326	0.913777	1.56256	1.571	1.279			0.6395	0.677804	1.19999	24.9407	2											6.479	6.29
2	3	Low pH	28	2	66	Low pH28		2012-03-03	2012-03-31		221	2791	27	28	1.105	0.936834	1.692	4.595	0.90428	1.54632	1.759	1.228			0.614	0.653073	1.1795	24.8725	2											6.907	5.862
2	3	Low pH	28	2	66	Low pH28		2012-03-03	2012-03-31		224	2794	27	28	1.113	0.867889	1.352	4.26	0.83773	1.43252	1.54	1.239			0.6195	0.823225	1.28242	25.3421	3											7.109	5.698
2	3	Low pH	28	2	66	Low pH28		2012-03-03	2012-03-31		226	2796	27	28	1.165	1.09485	1.751	4.623	1.05681	1.80714	1.917	1.279			0.6395	0.665334	1.06407	24.9063	2											6.431	5.967
2	3	Low pH	28	2	66	Low pH28		2012-03-03	2012-03-31		227	2797	26	27	1.003	0.908822	1.593	4.569	0.877241	1.50008	1.731	1.218			0.609	0.62963	1.10363	24.8078	2											7.145	4.982
2	3	Low pH	28	2	66	Low pH28		2012-03-03	2012-03-31		230	2800	27	28	1.137	0.845544	1.791	4.475	0.816163	1.39564	1.626	1.204			0.602	0.634841	1.3447	24.8222	2											7.18	5.157
2	3	Low pH	28	2	66	Low pH28		2012-03-03	2012-03-31		232	2802	27	28	1.084	0.997123	1.617	4.403	0.962474	1.64583	1.718	1.272			0.636	0.670377	1.08713	24.9202	2
2	3	Low pH	28	2	66	Low pH28		2012-03-03	2012-03-31						1.6004	0.820803	1.1694	4.4637	0.792281	1.3548	1.6712	1.1778			0.5889	1.36857	1.9498	26.8472	4
2	3	Low pH	28	2	67	Low pH28		2012-03-03	2012-03-31		53	3183	28	29	1.397	0.868514	1.232	4.469	0.838334	1.43355	1.77	1.185			0.5925	1.13393	1.60849	26.1996	3					231.5	13.245	1.818	22.9096	4.7864		6.151	4.665
2	3	Low pH	28	2	67	Low pH28		2012-03-03	2012-03-31		56	3186	27	28	1.77	0.97588	1.173	4.576	0.941969	1.61077	1.778	1.246			0.623	1.50895	1.81375	27.2347	5											6.087	4.864
2	3	Low pH	28	2	67	Low pH28		2012-03-03	2012-03-31		57	3187	27	28	1.431	0.798951	1.206	4.371	0.771188	1.31873	1.653	1.168			0.584	1.18657	1.7911	26.3449	3											5.529	5.396
2	3	Low pH	28	2	67	Low pH28		2012-03-03	2012-03-31		58	3189	27	28	1.639	0.788135	1.129	4.394	0.760748	1.30088	1.627	1.167			0.5835	1.45173	2.07959	27.0768	4											5.568	4.798
2	3	Low pH	28	2	67	Low pH28		2012-03-03	2012-03-31		59	3190	27	28	1.526	0.893205	1.068	4.656	0.862167	1.47431	1.756	1.203			0.6015	1.42884	1.70845	27.0136	4											4.429	4.419
2	3	Low pH	28	2	67	Low pH28		2012-03-03	2012-03-31		61	3193	28	29	1.667	0.738015	1.046	4.345	0.71237	1.21815	1.544	1.153			0.5765	1.59369	2.25876	27.4686	5											5.526	4.348
2	3	Low pH	28	2	67	Low pH28		2012-03-03	2012-03-31		63	3195	27	28	1.647	0.781381	1.181	4.451	0.754228	1.28973	1.673	1.152			0.576	1.39458	2.10781	26.919	4											5.902	4.379
2	3	Low pH	28	2	67	Low pH28		2012-03-03	2012-03-31		64	3196	27	28	1.69	0.728107	1.228	4.302	0.702806	1.2018	1.423	1.176			0.588	1.37622	2.32109	26.8684	4											5.358	4.428
2	3	Low pH	28	2	67	Low pH28		2012-03-03	2012-03-31		66	3198	28	29	1.742	0.753679	1.2	4.614	0.727489	1.24401	1.81	1.104			0.552	1.45167	2.31133	27.0766	4											6.676	5.428
2	3	Low pH	28	2	67	Low pH28		2012-03-03	2012-03-31						2.4265	0.179015	1.272	4.5611	0.172794	0.295478	1.0321	0.703			0.3515	1.90763	13.5547	28.335	6
2	3	Low pH	28	4	2	Low pH28		2012-03-03	2012-03-31		34	4141	27	28	1.647	0.535696	1.178	4.172	0.517081	0.884209	1.418	1.029			0.5145	1.39813	3.0745	26.9288	4					172.5	12.649	1.644	17.8911	4.22979		7.084	4.863
2	3	Low pH	28	4	2	Low pH28		2012-03-03	2012-03-31		35	4142	28	29	1.927	0.414386	1.161	4.185	0.399987	0.683977	1.33	0.938			0.469	1.65978	4.65025	27.651	5											6.552	5.404
2	3	Low pH	28	4	2	Low pH28		2012-03-03	2012-03-31		36	4143	28	29	1.813	0.468482	1.081	4.163	0.452203	0.773267	1.335	0.989			0.4945	1.67715	3.86994	27.6989	5											5.561	3.801
2	3	Low pH	28	4	2	Low pH28		2012-03-03	2012-03-31		37	4144	28	29	1.627	0.639832	1.105	4.053	0.617598	1.05609	1.273	1.15			0.575	1.4724	2.54286	27.1338	4											4.985	4.638
2	3	Low pH	28	4	2	Low pH28		2012-03-03	2012-03-31		38	4145	28	29	1.824	0.390113	1.145	4.257	0.376557	0.643912	1.34	0.911			0.4555	1.59301	4.67557	27.4667	5											6.008	5.055
2	3	Low pH	28	4	2	Low pH28		2012-03-03	2012-03-31		40	4147	28	29	1.902	0.366096	1.154	4.333	0.353374	0.60427	1.375	0.878			0.439	1.64818	5.19536	27.619	5											6.101	5.182
2	3	Low pH	28	4	2	Low pH28		2012-03-03	2012-03-31		41	4148	28	29	1.884	0.421471	1.178	4.115	0.406825	0.695671	1.222	0.971			0.4855	1.59932	4.47006	27.4841	5											9.301	5.348
2	3	Low pH	28	4	2	Low pH28		2012-03-03	2012-03-31		42	4149	27	28	1.805	0.443891	1.178	4.156	0.428466	0.732678	1.247	0.987			0.4935	1.53226	4.06631	27.299	5											8.087	6.918
2	3	Low pH	28	4	2	Low pH28		2012-03-03	2012-03-31		43	4150	28	29	1.883	0.35036	1.148	4.123	0.338185	0.578296	1.153	0.912			0.456	1.64024	5.37448	27.5971	5											5.597	5.49
2	3	Low pH	28	4	2	Low pH28		2012-03-03	2012-03-31						1.8878	1.1867	1.1984	4.787	1.14546	1.95874	1.8034	1.3521			0.67605	1.57527	1.5908	27.4177	5
2	3	Low pH	28	4	6	Low pH28		2012-03-03	2012-03-31		24	4002	28	29	1.821	0.920196	1.339	4.488	0.88822	1.51886	1.564	1.265			0.6325	1.35997	1.97893	26.8235	4					178	15.723	2.247	41.5451	6.44555		6.025	5.025
2	3	Low pH	28	4	6	Low pH28		2012-03-03	2012-03-31		25	4003	28	29	2.002	1.00837	1.18	4.736	0.97333	1.66439	1.686	1.286			0.643	1.69661	1.98538	27.7526	5											6.079	5.857
2	3	Low pH	28	4	6	Low pH28		2012-03-03	2012-03-31		26	4004	28	29	2.085	1.15848	1.203	4.988	1.11822	1.91215	1.858	1.325			0.6625	1.73317	1.79978	27.8535	5											6.669	6.04
2	3	Low pH	28	4	6	Low pH28		2012-03-03	2012-03-31		27	4006	27	28	1.876	1.35892	1.141	5.107	1.3117	2.24301	2.058	1.375			0.6875	1.64417	1.3805	27.6079	5											7.273	4.39
2	3	Low pH	28	4	6	Low pH28		2012-03-03	2012-03-31		28	4007	28	29	1.653	1.53811	1.152	4.727	1.48467	2.53878	1.934	1.482			0.741	1.4349	1.07469	27.0303	4											8.002	5.561
2	3	Low pH	28	4	6	Low pH28		2012-03-03	2012-03-31		29	4009	28	29	1.858	1.39854	1.177	4.752	1.34994	2.30841	1.784	1.458			0.729	1.57859	1.32853	27.4269	5											6.288	5.895
2	3	Low pH	28	4	6	Low pH28		2012-03-03	2012-03-31		30	4012	28	29	2.003	0.892207	1.251	4.759	0.861203	1.47266	1.789	1.195			0.5975	1.60112	2.245	27.4891	5											7.454	5.186
2	3	Low pH	28	4	6	Low pH28		2012-03-03	2012-03-31		31	4015	28	29	1.992	1.12599	1.198	4.875	1.08686	1.85853	1.705	1.345			0.6725	1.66277	1.76911	27.6592	5											7.735	5.053
2	3	Low pH	28	4	6	Low pH28		2012-03-03	2012-03-31		32	4017	28	29	1.937	1.13724	1.185	4.698	1.09772	1.87711	1.645	1.366			0.683	1.6346	1.70324	27.5815	5											7.79	5.259
2	3	Low pH	28	4	6	Low pH28		2012-03-03	2012-03-31						2.60522	0.0386419	1.27922	4.00111	0.0372992	0.0637816	0.621778	0.421111			0.210556	2.03657	67.4195	28.6909	6
2	3	Low pH	28	4	19	Low pH28		2012-03-03	2012-03-31		8	4113	28	29	1.904	0.508187	1.174	4.3	0.490528	0.838804	1.331	1.026			0.513	1.62181	3.74665	27.5462	5					188	13.579	1.761	22.0376	4.69443		6.586	6.118
2	3	Low pH	28	4	19	Low pH28		2012-03-03	2012-03-31		10	4115	27	28	1.591	0.729601	1.192	4.207	0.704248	1.20426	1.435	1.174			0.587	1.33473	2.18064	26.7539	4											5.937	4.962
2	3	Low pH	28	4	19	Low pH28		2012-03-03	2012-03-31		11	4116	28	29	1.789	0.48289	1.157	4.153	0.466111	0.797049	1.251	1.023			0.5115	1.54624	3.70477	27.3376	5											5.561	3.932
2	3	Low pH	28	4	19	Low pH28		2012-03-03	2012-03-31		12	4117	27	28	1.784	0.711756	1.213	4.722	0.687023	1.17481	1.577	1.127			0.5635	1.47073	2.50648	27.1292	4											5.483	4.353
2	3	Low pH	28	4	19	Low pH28		2012-03-03	2012-03-31		13	4118	28	29	1.428	0.847982	1.179	4.277	0.818516	1.39966	1.55	1.224			0.612	1.2112	1.684	26.4129	4											5.836	3.611
2	3	Low pH	28	4	19	Low pH28		2012-03-03	2012-03-31		14	4119	28	29	1.477	0.767417	1.174	4.448	0.74075	1.26668	1.659	1.146			0.573	1.25809	1.92464	26.5423	4											5.195	4.661
2	3	Low pH	28	4	19	Low pH28		2012-03-03	2012-03-31		16	4121	28	29	1.769	0.549465	1.142	4.207	0.530372	0.906936	1.31	1.067			0.5335	1.54904	3.21949	27.3453	5											5.928	4.966
2	3	Low pH	28	4	19	Low pH28		2012-03-03	2012-03-31		17	4123	28	29	1.792	0.591718	1.139	4.383	0.571157	0.976678	1.473	1.062			0.531	1.57331	3.02847	27.4123	5											5.15	4.837
2	3	Low pH	28	4	19	Low pH28		2012-03-03	2012-03-31		18	4124	28	29	1.726	0.584477	1.112	4.236	0.564167	0.964726	1.342	1.088			0.544	1.55216	2.95307	27.354	5											6.055	5.583
2	3	Low pH	28	4	19	Low pH28		2012-03-03	2012-03-31						2.68894	0.0750167	1.34879	4.4677	0.07241	0.123821	0.7768	0.52507			0.262535	1.99359	35.8445	28.5723	6											4.967	4.815
2	3	Low pH	28	4	19	Low pH28		2012-03-03	2012-03-31																															6.017	4.922
2	3	Low pH	28	4	32	Low pH28		2012-03-03	2012-03-31		22	4128	28	29	1.782	0.831025	1.224	4.582	0.802148	1.37167	1.559	1.211			0.6055	1.3243	2.14434	26.7251	4					207.5			0	0		6.454	6.142
2	3	Low pH	28	4	32	Low pH28		2012-03-03	2012-03-31		24	4131	28	29	1.922	0.870566	1.288	4.607	0.840315	1.43694	1.62	1.221			0.6105	1.45588	2.20776	27.0882	4											5.671	5.523
2	3	Low pH	28	4	32	Low pH28		2012-03-03	2012-03-31		25	4132	28	29	1.959	1.05194	1.264	4.932	1.01538	1.7363	1.843	1.273			0.6365	1.49224	1.86228	27.1886	4											6.203	5.701
2	3	Low pH	28	4	32	Low pH28		2012-03-03	2012-03-31		26	4133	28	29	1.94	0.882353	1.192	4.668	0.851692	1.45639	1.621	1.228			0.614	1.54984	2.19867	27.3476	5											6.799	6.79
2	3	Low pH	28	4	32	Low pH28		2012-03-03	2012-03-31		28	4135	28	29	1.896	0.709156	1.298	4.676	0.684514	1.17052	1.675	1.103			0.5515	1.62752	2.6736	27.5619	5											4.933	4.767
2	3	Low pH	28	4	32	Low pH28		2012-03-03	2012-03-31		29	4136	28	29	2.009	0.953459	1.292	4.781	0.920327	1.57376	1.689	1.254			0.627	1.46071	2.10707	27.1016	4											6.701	5.497
2	3	Low pH	28	4	32	Low pH28		2012-03-03	2012-03-31		30	4137	28	29	1.874	0.835013	1.175	4.907	0.805997	1.37826	1.763	1.166			0.583	1.55495	2.24428	27.3617	5											5.734	5.016
2	3	Low pH	28	4	32	Low pH28		2012-03-03	2012-03-31		31	4138	28	29	1.987	0.797522	1.368	4.768	0.769809	1.31637	1.649	1.168			0.584	1.59489	2.49147	27.4719	5											6.261	6.085
2	3	Low pH	28	4	32	Low pH28		2012-03-03	2012-03-31						1.8727	0.512242	1.1962	4.4383	0.494442	0.845496	1.3719	1.0197			0.50985	1.45249	3.65589	27.0789	4											6.167	6.135
2	3	Low pH	28	4	37	Low pH28		2012-03-03	2012-03-31		11	3276	28	29	1.824	0.553593	1.252	4.54	0.534356	0.913749	1.308	1.071			0.5355	1.45687	3.29484	27.091	4					174.5	14.767	1.608	19.9822	4.47014		6.199	5.541
2	3	Low pH	28	4	37	Low pH28		2012-03-03	2012-03-31		12	3278	28	29	1.742	0.626793	1.246	4.404	0.605012	1.03457	1.487	1.086			0.543	1.39807	2.77923	26.9287	4											6.817	5.89
2	3	Low pH	28	4	37	Low pH28		2012-03-03	2012-03-31		13	3279	28	29	1.915	0.50851	1.148	4.535	0.49084	0.839336	1.46	0.996			0.498	1.66812	3.7659	27.674	5											6.169	4.352
2	3	Low pH	28	4	37	Low pH28		2012-03-03	2012-03-31		14	3280	27	28	1.952	0.419169	1.09	4.636	0.404603	0.691871	1.469	0.912			0.456	1.79083	4.65684	28.0127	5											6.079	4.98
2	3	Low pH	28	4	37	Low pH28		2012-03-03	2012-03-31		15	3281	28	29	1.854	0.477743	1.294	4.474	0.461142	0.788552	1.329	0.999			0.4995	1.43277	3.88075	27.0244	4											6.716	5.313
2	3	Low pH	28	4	37	Low pH28		2012-03-03	2012-03-31		16	3283	27	28	1.902	0.464999	1.127	4.432	0.448841	0.767518	1.47	0.955			0.4775	1.68767	4.09033	27.728	5											7.332	5.983
2	3	Low pH	28	4	37	Low pH28		2012-03-03	2012-03-31		18	3286	28	29	1.753	0.557442	1.251	4.262	0.538071	0.920101	1.195	1.104			0.552	1.40128	3.14472	26.9375	4											5.06	4.48
2	3	Low pH	28	4	37	Low pH28		2012-03-03	2012-03-31		19	3287	28	29	1.762	0.637695	1.201	4.439	0.615536	1.05257	1.484	1.095			0.5475	1.46711	2.76307	27.1192	4											5.075	4.805
2	3	Low pH	28	4	37	Low pH28		2012-03-03	2012-03-31		21	3289	28	29	1.886	0.527179	1.244	4.364	0.50886	0.870151	1.469	1.01			0.505	1.51608	3.57753	27.2544	5											5.674	4.504
2	3	Low pH	28	4	37	Low pH28		2012-03-03	2012-03-31						1.2252	0.758839	1.9206	4.5982	0.73247	1.25252	1.5987	1.1542			0.5771	0.637926	1.61457	24.8307	2
2	3	Low pH	28	4	45	Low pH28		2012-03-03	2012-03-31		32	3027	28	29	1.262	0.789506	2.057	4.547	0.762072	1.30314	1.58	1.179			0.5895	0.613515	1.59847	24.7633	2					251	18.948	1.937	37.205	6.09959		5.557	5.358
2	3	Low pH	28	4	45	Low pH28		2012-03-03	2012-03-31		34	3032	28	29	1.226	0.779452	1.703	4.525	0.752366	1.28655	1.624	1.162			0.581	0.719906	1.5729	25.0569	3											5.692	4.903
2	3	Low pH	28	4	45	Low pH28		2012-03-03	2012-03-31		36	3034	28	29	1.172	0.559998	2.101	4.683	0.540539	0.924321	1.519	1.026			0.513	0.55783	2.09286	24.6096	2											5.724	5.336
2	3	Low pH	28	4	45	Low pH28		2012-03-03	2012-03-31		38	3036	28	29	1.269	0.780313	2.133	4.604	0.753197	1.28797	1.526	1.186			0.593	0.594937	1.62627	24.712	2											5.802	5.664
2	3	Low pH	28	4	45	Low pH28		2012-03-03	2012-03-31		40	3038	28	29	1.236	0.685642	1.95	4.73	0.661816	1.13171	1.71	1.079			0.5395	0.633846	1.80269	24.8194	2											6.411	5.601
2	3	Low pH	28	4	45	Low pH28		2012-03-03	2012-03-31		45	3047	28	29	1.193	0.682033	1.853	4.591	0.658333	1.12575	1.538	1.115			0.5575	0.643821	1.74918	24.8469	2											6.177	5.337
2	3	Low pH	28	4	45	Low pH28		2012-03-03	2012-03-31		48	3050	28	29	1.28	0.788292	1.9	4.535	0.760899	1.30114	1.495	1.199			0.5995	0.673684	1.62376	24.9294	2											6.205	5.579
2	3	Low pH	28	4	45	Low pH28		2012-03-03	2012-03-31		50	3053	28	29	1.226	0.845544	2.043	4.671	0.816163	1.39564	1.626	1.204			0.602	0.600098	1.44995	24.7263	2											6.388	5.233
2	3	Low pH	28	4	45	Low pH28		2012-03-03	2012-03-31		51	3054	27	28	1.152	0.785491	1.623	4.492	0.758196	1.29651	1.676	1.154			0.577	0.709797	1.4666	25.029	3											6.291	5.944
2	3	Low pH	28	4	45	Low pH28		2012-03-03	2012-03-31						2.723	0.122157	1.3119	4.46	0.117913	0.20163	0.9043	0.6199			0.30995	2.07562	22.2909	28.7987	6
2	3	Low pH	28	4	50	Low pH28		2012-03-03	2012-03-31		59	4047	28	29	1.679	0.615138	1.157	4.236	0.593763	1.01533	1.404	1.097			0.5485	1.45117	2.72947	27.0752	4					145.5	11.871	1.947	23.5504	4.85287		6.947	5.239
2	3	Low pH	28	4	50	Low pH28		2012-03-03	2012-03-31		60	4048	28	29	2.032	0.548441	1.19	4.492	0.529384	0.905246	1.508	1.019			0.5095	1.70756	3.70505	27.7829	5											6.326	5.296
2	3	Low pH	28	4	50	Low pH28		2012-03-03	2012-03-31		61	4049	27	28	1.91	0.544552	1.142	4.432	0.525629	0.898826	1.525	1.012			0.506	1.6725	3.50747	27.6861	5											7.006	5.606
2	3	Low pH	28	4	50	Low pH28		2012-03-03	2012-03-31		62	4050	27	28	1.962	0.487008	1.197	4.163	0.470085	0.803845	1.278	1.02			0.51	1.6391	4.02868	27.5939	5											5.542	5.418
2	3	Low pH	28	4	50	Low pH28		2012-03-03	2012-03-31		64	4052	28	29	2.027	0.77519	1.241	4.327	0.748253	1.27951	1.476	1.195			0.5975	1.63336	2.61484	27.5781	5											5.739	5.665
2	3	Low pH	28	4	50	Low pH28		2012-03-03	2012-03-31		66	4054	28	29	1.69	0.575639	1.261	4.34	0.555636	0.950138	1.448	1.055			0.5275	1.34021	2.93587	26.769	4											7.651	5.812
2	3	Low pH	28	4	50	Low pH28		2012-03-03	2012-03-31		67	4056	28	29	1.911	0.609571	1.184	4.208	0.588389	1.00615	1.3	1.119			0.5595	1.61402	3.13499	27.5247	5											7.7	5.85
2	3	Low pH	28	4	50	Low pH28		2012-03-03	2012-03-31		68	4057	28	29	1.77	0.546117	1.123	4.35	0.52714	0.90141	1.473	1.025			0.5125	1.57614	3.24106	27.4201	5											5.702	4.635
2	3	Low pH	28	4	50	Low pH28		2012-03-03	2012-03-31		69	4058	28	29	1.725	0.542428	1.181	4.29	0.523579	0.895321	1.404	1.038			0.519	1.46063	3.18014	27.1013	4											5.669	5.425
2	3	Low pH	28	4	50	Low pH28		2012-03-03	2012-03-31						2.681	0.0865036	1.29936	4.42964	0.0834976	0.142781	0.814455	0.550636			0.275318	2.06332	30.9929	28.7648	6											5.707	5.523
2	3	Low pH	28	4	70	Low pH28		2012-03-03	2012-03-31		24	3293	28	29	1.845	0.476131	1.217	4.288	0.459586	0.785891	1.382	0.985			0.4925	1.51602	3.87499	27.2542	5											4.715	4.647
2	3	Low pH	28	4	70	Low pH28		2012-03-03	2012-03-31		27	3297	28	29	1.849	0.36756	1.246	4.103	0.354788	0.606687	1.207	0.918			0.459	1.48395	5.03047	27.1657	4											5.614	3.58
2	3	Low pH	28	4	70	Low pH28		2012-03-03	2012-03-31		28	3298	28	29	1.943	0.400976	1.254	4.315	0.387043	0.661843	1.276	0.937			0.4685	1.54944	4.84568	27.3465	5											5.735	4.953
2	3	Low pH	28	4	70	Low pH28		2012-03-03	2012-03-31		30	3300	28	29	1.993	0.390198	1.221	4.192	0.376639	0.644053	1.145	0.958			0.479	1.63227	5.10766	27.5751	5											6.244	4.438
2	3	Low pH	28	4	70	Low pH28		2012-03-03	2012-03-31		31	3301	28	29	1.832	0.532771	1.18	4.42	0.514258	0.879381	1.399	1.031			0.5155	1.55254	3.43862	27.355	5											6.318	3.884
2	3	Low pH	28	4	70	Low pH28		2012-03-03	2012-03-31		32	3302	28	29	1.901	0.414616	1.202	4.317	0.400208	0.684356	1.375	0.928			0.464	1.58153	4.58497	27.435	5											5.977	4.62
2	3	Low pH	28	4	70	Low pH28		2012-03-03	2012-03-31		33	3303	28	29	1.855	0.434407	1.235	4.369	0.419312	0.717024	1.291	0.967			0.4835	1.50202	4.27019	27.2156	5											6.356	4.81
2	3	Low pH	28	4	70	Low pH28		2012-03-03	2012-03-31		34	3305	28	29	1.934	0.488203	1.149	4.34	0.471239	0.805818	1.399	0.992			0.496	1.6832	3.96146	27.7156	5											5.327	4.76
2	3	Low pH	28	4	70	Low pH28		2012-03-03	2012-03-31		36	3307	28	29	1.868	0.444364	1.248	4.131	0.428923	0.733458	1.178	1.005			0.5025	1.49679	4.20376	27.2012	4
2	3	Low pH	28	4	70	Low pH28		2012-03-03	2012-03-31						2.5448	0.0705562	1.3089	4.1144	0.0681044	0.116459	0.6765	0.5344			0.2672	1.94423	36.0677	28.4361	6
2	3	Low pH	28	4	80	Low pH28		2012-03-03	2012-03-31		9	3984	27	28	1.67	0.562076	1.217	4.272	0.542544	0.927751	1.289	1.083			0.5415	1.37223	2.97113	26.8573	4											5.019	3.868
2	3	Low pH	28	4	80	Low pH28		2012-03-03	2012-03-31		10	3985	28	29	1.614	0.723217	1.21	4.309	0.698086	1.19373	1.543	1.143			0.5715	1.33388	2.2317	26.7515	4											4.713	4.039
2	3	Low pH	28	4	80	Low pH28		2012-03-03	2012-03-31		12	3988	28	29	1.612	0.380731	1.226	4.035	0.367501	0.628426	1.098	0.96			0.48	1.31485	4.23397	26.699	4											4.954	4.353
2	3	Low pH	28	4	80	Low pH28		2012-03-03	2012-03-31		14	3990	28	29	1.825	0.51747	1.171	4.17	0.499489	0.854126	1.101	1.095			0.5475	1.5585	3.52677	27.3715	5											4.766	4.395
2	3	Low pH	28	4	80	Low pH28		2012-03-03	2012-03-31		16	3992	28	29	1.653	0.796664	1.051	4.319	0.768981	1.31496	1.558	1.189			0.5945	1.57279	2.0749	27.4109	5											3.839	3.628
2	3	Low pH	28	4	80	Low pH28		2012-03-03	2012-03-31		17	3993	28	29	1.948	0.359498	1.108	4.339	0.347006	0.59338	1.293	0.889			0.4445	1.75812	5.41867	27.9224	5											5.245	4.435
2	3	Low pH	28	4	80	Low pH28		2012-03-03	2012-03-31		18	3995	28	29	1.645	0.809803	1.183	4.341	0.781663	1.33664	1.581	1.192			0.596	1.39053	2.03136	26.9079	4											4.238	4.002
2	3	Low pH	28	4	80	Low pH28		2012-03-03	2012-03-31		20	3997	28	29	1.809	0.539782	1.157	4.07	0.521025	0.890953	1.129	1.107			0.5535	1.56353	3.35135	27.3853	5											4.648	4.275
2	3	Low pH	28	4	80	Low pH28		2012-03-03	2012-03-31		21	3998	28	29	1.79	0.422491	1.116	4.121	0.40781	0.697355	1.077	1.01			0.505	1.60394	4.23678	27.4969	5
2	3	Low pH	28	4	80	Low pH28		2012-03-03	2012-03-31						2.53264	0.0351125	1.32655	4.13255	0.0338924	0.057956	0.571636	0.414909			0.207455	1.9092	72.1291	28.3394	6
2	3	Low pH	28	4	83	Low pH28		2012-03-03	2012-03-31		123	3393	28	29	1.884	0.620608	1.194	4.175	0.599043	1.02436	1.243	1.143			0.5715	1.57789	3.03573	27.425	5					230.5	16.15	2.052	35.5882	5.96558		7.458	4.818
2	3	Low pH	28	4	83	Low pH28		2012-03-03	2012-03-31		124	3394	28	29	1.638	0.80881	1.149	4.282	0.780704	1.335	1.454	1.223			0.6115	1.42559	2.0252	27.0046	4											6.858	5.314
2	3	Low pH	28	4	83	Low pH28		2012-03-03	2012-03-31		126	3397	28	29	1.77	0.971346	1.124	4.412	0.937593	1.60328	1.561	1.296			0.648	1.57473	1.82221	27.4163	5											5.367	4.649
2	3	Low pH	28	4	83	Low pH28		2012-03-03	2012-03-31		127	3398	28	29	1.683	0.690868	1.138	4.628	0.666861	1.14033	1.51	1.128			0.564	1.47891	2.43607	27.1518	4											4.875	4.667
2	3	Low pH	28	4	83	Low pH28		2012-03-03	2012-03-31		128	3399	28	29	1.886	0.739391	1.194	4.543	0.713698	1.22042	1.569	1.148			0.574	1.57956	2.55075	27.4296	5											4.73	4.403
2	3	Low pH	28	4	83	Low pH28		2012-03-03	2012-03-31		129	3400	28	29	1.776	0.827301	1.178	4.501	0.798553	1.36553	1.607	1.197			0.5985	1.50764	2.14674	27.2311	5											4.465	3.814
2	3	Low pH	28	4	83	Low pH28		2012-03-03	2012-03-31		131	3402	28	29	1.847	0.818417	1.203	4.487	0.789978	1.35086	1.621	1.188			0.594	1.53533	2.25679	27.3075	5											6.778	5.484
2	3	Low pH	28	4	83	Low pH28		2012-03-03	2012-03-31		132	3403	28	29	1.886	0.748333	1.205	4.533	0.722329	1.23518	1.561	1.156			0.578	1.56515	2.52027	27.3898	5											6.296	4.327
2	3	Low pH	28	4	83	Low pH28		2012-03-03	2012-03-31		133	3407	28	29	1.574	0.783041	1.199	4.452	0.755831	1.29247	1.493	1.196			0.598	1.31276	2.01011	26.6932	4											5.464	4.872
2	3	Low pH	28	4	83	Low pH28		2012-03-03	2012-03-31						2.397	0.0461569	1.24192	3.96158	0.044553	0.0761856	0.609417	0.4585			0.22925	1.93008	51.9316	28.397	6
2	3	Low [O2]	32	1	20	Low [O2]32		2012-03-03	2012-04-04		7	7913	27	28	2.103	0.942133	1.113	5.082	0.909395	1.55506	1.932	1.193			0.5965	1.88949	2.23217	28.285	5					206			0	0
2	3	Low [O2]	32	1	20	Low [O2]32		2012-03-03	2012-04-04		8	7914	28	29	2.031	1.06907	1.183	4.727	1.03192	1.76458	1.612	1.338			0.669	1.71682	1.89978	27.8084	5
2	3	Low [O2]	32	1	20	Low [O2]32		2012-03-03	2012-04-04		10	7916	28	29	1.917	0.864394	1.23	4.668	0.834357	1.42675	1.741	1.189			0.5945	1.55854	2.21774	27.3716	5
2	3	Low [O2]	32	1	20	Low [O2]32		2012-03-03	2012-04-04		11	7917	28	29	2.078	1.00237	1.123	5.069	0.967538	1.65449	1.925	1.228			0.614	1.8504	2.07309	28.1771	5
2	3	Low [O2]	32	1	20	Low [O2]32		2012-03-03	2012-04-04		12	7918	27	28	1.929	0.850242	1.132	5.097	0.820697	1.40339	2.06	1.114			0.557	1.70406	2.26877	27.7732	5
2	3	Low [O2]	32	1	20	Low [O2]32		2012-03-03	2012-04-04		14	7920	26	27	1.472	1.98635	1.178	4.801	1.91733	3.27863	2.302	1.568			0.784	1.24958	0.741057	26.5188	4
2	3	Low [O2]	32	1	20	Low [O2]32		2012-03-03	2012-04-04		15	7921	27	28	2.103	1.15431	1.202	5.258	1.1142	1.90528	1.968	1.298			0.649	1.74958	1.82187	27.8989	5
2	3	Low [O2]	32	1	20	Low [O2]32		2012-03-03	2012-04-04		16	7922	27	28	1.862	1.29471	1.207	4.836	1.24972	2.13702	1.873	1.388			0.694	1.54267	1.43816	27.3278	5
2	3	Low [O2]	32	1	20	Low [O2]32		2012-03-03	2012-04-04		19	7927	26	27	1.663	1.62515	1.174	4.773	1.56868	2.68244	1.984	1.506			0.753	1.41652	1.02329	26.9796	4
2	3	Low [O2]	32	1	20	Low [O2]32		2012-03-03	2012-04-04						1.3137	1.5942	1.1068	4.5149	1.5388	2.63135	2.2148	1.4404			0.7202	1.18694	0.82405	26.3459	3
2	3	Low [O2]	32	1	23	Low [O2]32		2012-03-03	2012-04-04		91	8013	26	27	1.81	1.1758	1.144	4.784	1.13495	1.94076	2.068	1.287			0.6435	1.58217	1.53937	27.4368	5	1	112.1	54.3	5130.15	237	16.508	1.94	32.5144	5.70214
2	3	Low [O2]	32	1	23	Low [O2]32		2012-03-03	2012-04-04		92	8014	27	28	1.723	0.9454	1.127	4.798	0.912548	1.56046	2.048	1.171			0.5855	1.52884	1.82251	27.2896	5	2	89.5	47.55	3512.8
2	3	Low [O2]	32	1	23	Low [O2]32		2012-03-03	2012-04-04		93	8015	27	28	1.905	1.02817	1.096	4.665	0.992442	1.69708	1.866	1.255			0.6275	1.73814	1.85281	27.8673	5	3	89.85	52.5	3913.95
2	3	Low [O2]	32	1	23	Low [O2]32		2012-03-03	2012-04-04		94	8016	27	28	1.633	1.16221	1.146	4.896	1.12182	1.91832	2.046	1.285			0.6425	1.42496	1.40508	27.0029	4	4	95.35	51.75	3998.5
2	3	Low [O2]	32	1	23	Low [O2]32		2012-03-03	2012-04-04		95	8017	27	28	2.163	0.674669	1.203	4.851	0.651225	1.11359	1.674	1.079			0.5395	1.798	3.20602	28.0325	5	5	90.85	52.5	4019.25
2	3	Low [O2]	32	1	23	Low [O2]32		2012-03-03	2012-04-04		96	8018	28	29	2.196	0.669905	1.189	4.831	0.646627	1.10573	1.7	1.07			0.535	1.84693	3.27808	28.1675	5
2	3	Low [O2]	32	1	23	Low [O2]32		2012-03-03	2012-04-04		98	8021	28	29	2.347	0.529329	1.25	4.875	0.510935	0.873699	1.531	0.998			0.499	1.8776	4.43392	28.2522	5
2	3	Low [O2]	32	1	23	Low [O2]32		2012-03-03	2012-04-04		100	8023	28	29	2.299	0.606265	1.239	4.54	0.585198	1.00069	1.396	1.092			0.546	1.85553	3.79207	28.1913	5
2	3	Low [O2]	32	1	23	Low [O2]32		2012-03-03	2012-04-04		101	8025	28	29	2.166	0.780254	1.255	4.754	0.753141	1.28787	1.683	1.149			0.5745	1.7259	2.77602	27.8335	5
2	3	Low [O2]	32	1	23	Low [O2]32		2012-03-03	2012-04-04		102	8026	28	29	2.301	0.512652	1.186	4.568	0.494838	0.846173	1.389	1.016			0.508	1.94013	4.48842	28.4248	6
2	3	Low [O2]	32	1	23	Low [O2]32		2012-03-03	2012-04-04						1.3022	1.47947	1.1056	4.3355	1.42806	2.44198	2.2004	1.3963			0.69815	1.17782	0.880179	26.3208	3
2	3	Low [O2]	32	1	26	Low [O2]32		2012-03-03	2012-04-04		79	8001	28	29	2.166	0.655493	1.193	4.704	0.632715	1.08194	1.515	1.101			0.5505	1.81559	3.30438	28.081	5	1	106.25	58.85	4978.85	182			0	0
2	3	Low [O2]	32	1	26	Low [O2]32		2012-03-03	2012-04-04		80	8002	27	28	1.66	1.02985	1.219	4.339	0.994063	1.69985	1.517	1.341			0.6705	1.36177	1.61189	26.8285	4	2	92.75	48.8	3716.65
2	3	Low [O2]	32	1	26	Low [O2]32		2012-03-03	2012-04-04		81	8003	28	29	1.919	0.780159	1.209	4.683	0.753049	1.28771	1.626	1.162			0.581	1.58726	2.45976	27.4508	5	3	104.65	60.5	5129.1
2	3	Low [O2]	32	1	26	Low [O2]32		2012-03-03	2012-04-04		82	8004	27	28	2.13	0.637767	1.217	4.667	0.615606	1.05269	1.455	1.102			0.551	1.75021	3.33978	27.9006	5	4	84.6	50.65	3506.3
2	3	Low [O2]	32	1	26	Low [O2]32		2012-03-03	2012-04-04		83	8005	27	28	2.093	0.738363	1.211	4.775	0.712705	1.21873	1.762	1.104			0.552	1.72832	2.83465	27.8402	5	5	94.95	55.75	4308.8
2	3	Low [O2]	32	1	26	Low [O2]32		2012-03-03	2012-04-04		84	8006	27	28	1.835	1.19658	1.109	4.723	1.155	1.97505	1.714	1.379			0.6895	1.65464	1.53354	27.6368	5
2	3	Low [O2]	32	1	26	Low [O2]32		2012-03-03	2012-04-04		86	8009	27	28	1.948	0.830899	1.104	4.541	0.802026	1.37146	1.672	1.184			0.592	1.76449	2.34445	27.94	5
2	3	Low [O2]	32	1	26	Low [O2]32		2012-03-03	2012-04-04		87	8010	28	29	2.128	0.628436	1.243	4.566	0.606599	1.03728	1.518	1.08			0.54	1.71199	3.38618	27.7951	5
2	3	Low [O2]	32	1	26	Low [O2]32		2012-03-03	2012-04-04						1.93664	0.904556	1.18491	4.78473	0.873123	1.49304	1.73818	1.21382			0.606909	1.63442	2.14098	27.581	5
2	3	Low [O2]	32	1	27	Low [O2]32		2012-03-03	2012-04-04		56	7721	28	29	2.272	0.684654	1.24	4.742	0.660863	1.13008	1.508	1.124			0.562	1.83226	3.31846	28.127	5					112			0	0
2	3	Low [O2]	32	1	27	Low [O2]32		2012-03-03	2012-04-04		57	7722	27	28	2.224	0.71062	1.216	4.972	0.685927	1.17294	1.826	1.072			0.536	1.82895	3.12966	28.1179	5
2	3	Low [O2]	32	1	27	Low [O2]32		2012-03-03	2012-04-04		58	7723	27	28	2.147	0.831144	1.197	4.853	0.802263	1.37187	1.677	1.183			0.5915	1.79365	2.58319	28.0205	5
2	3	Low [O2]	32	1	27	Low [O2]32		2012-03-03	2012-04-04		59	7724	27	28	2.184	0.703324	1.19	5.072	0.678884	1.16089	1.846	1.063			0.5315	1.83529	3.10526	28.1354	5
2	3	Low [O2]	32	1	27	Low [O2]32		2012-03-03	2012-04-04		62	7728	26	27	1.463	1.36294	1.148	4.525	1.31558	2.24964	1.901	1.413			0.7065	1.27439	1.07341	26.5873	4
2	3	Low [O2]	32	1	27	Low [O2]32		2012-03-03	2012-04-04		65	7734	26	27	1.354	1.1681	1.259	4.533	1.12751	1.92803	1.836	1.335			0.6675	1.07546	1.15915	26.0383	3
2	3	Low [O2]	32	1	27	Low [O2]32		2012-03-03	2012-04-04		67	7736	27	28	2.105	0.747943	1.203	4.753	0.721952	1.23454	1.581	1.151			0.5755	1.74979	2.81439	27.8994	5
2	3	Low [O2]	32	1	27	Low [O2]32		2012-03-03	2012-04-04		68	7738	27	28	1.952	0.666642	1.215	4.874	0.643476	1.10034	1.722	1.063			0.5315	1.60658	2.92811	27.5042	5
2	3	Low [O2]	32	1	27	Low [O2]32		2012-03-03	2012-04-04		69	7739	27	28	1.906	0.885611	1.137	5.05	0.854837	1.46177	1.973	1.152			0.576	1.67634	2.15219	27.6967	5
2	3	Low [O2]	32	1	27	Low [O2]32		2012-03-03	2012-04-04		70	7740	26	27	2.059	0.776678	1.162	4.77	0.749689	1.28197	1.504	1.189			0.5945	1.77194	2.65103	27.9606	5
2	3	Low [O2]	32	1	27	Low [O2]32		2012-03-03	2012-04-04						1.273	1.43885	1.2508	4.4416	1.38885	2.37493	2.1113	1.3984			0.6992	1.01775	0.884736	25.879	3
2	3	Low [O2]	32	1	51	Low [O2]32		2012-03-03	2012-04-04		65	8220	27	28	2.085	0.910288	1.167	4.781	0.878656	1.5025	1.865	1.189			0.5945	1.78663	2.29048	28.0011	5					174.5			0	0
2	3	Low [O2]	32	1	51	Low [O2]32		2012-03-03	2012-04-04		66	8221	27	28	1.923	1.16994	1.162	5.271	1.12929	1.93109	2.23	1.251			0.6255	1.65491	1.64367	27.6375	5
2	3	Low [O2]	32	1	51	Low [O2]32		2012-03-03	2012-04-04		67	8222	28	29	2.261	0.685106	1.229	4.869	0.661299	1.13082	1.727	1.075			0.5375	1.83971	3.30022	28.1476	5
2	3	Low [O2]	32	1	51	Low [O2]32		2012-03-03	2012-04-04		68	8224	28	29	2.463	0.269575	1.229	4.837	0.260207	0.444955	1.269	0.787			0.3935	2.00407	9.13661	28.6012	6
2	3	Low [O2]	32	1	51	Low [O2]32		2012-03-03	2012-04-04		69	8225	28	29	2.518	0.488821	1.218	5	0.471835	0.806838	1.546	0.96			0.48	2.06732	5.15117	28.7758	6
2	3	Low [O2]	32	1	51	Low [O2]32		2012-03-03	2012-04-04		70	8226	28	29	2.402	0.282404	1.218	4.598	0.272591	0.466131	1.221	0.814			0.407	1.97209	8.50553	28.513	6
2	3	Low [O2]	32	1	51	Low [O2]32		2012-03-03	2012-04-04		71	8227	27	28	2.453	0.434563	1.218	4.677	0.419462	0.71728	1.3	0.965			0.4825	2.01396	5.64476	28.6285	6
2	3	Low [O2]	32	1	51	Low [O2]32		2012-03-03	2012-04-04		72	8228	28	29	2.008	1.17088	1.197	4.651	1.13019	1.93263	1.825	1.339			0.6695	1.67753	1.71495	27.7	5
2	3	Low [O2]	32	1	51	Low [O2]32		2012-03-03	2012-04-04		75	8232	28	29	2.204	0.56547	1.233	4.903	0.545821	0.933353	1.636	1.005			0.5025	1.78751	3.89764	28.0035	5
2	3	Low [O2]	32	1	51	Low [O2]32		2012-03-03	2012-04-04		76	8233	27	28	1.905	1.24381	1.122	4.888	1.20059	2.05301	1.813	1.378			0.689	1.69786	1.53158	27.7561	5
2	3	Low [O2]	32	1	51	Low [O2]32		2012-03-03	2012-04-04						2.104	0.82167	1.1673	4.766	0.793117	1.35623	1.6315	1.1876			0.5938	1.80245	2.56064	28.0448	5
2	3	Low [O2]	32	1	52	Low [O2]32		2012-03-03	2012-04-04		24	7935	27	28	2.131	0.778745	1.171	4.924	0.751684	1.28538	1.622	1.162			0.581	1.81981	2.73646	28.0927	5					138			0	0
2	3	Low [O2]	32	1	52	Low [O2]32		2012-03-03	2012-04-04		25	7937	28	29	2.526	0.480776	1.275	4.748	0.46407	0.793559	1.349	0.997			0.4985	1.98118	5.254	28.538	6
2	3	Low [O2]	32	1	52	Low [O2]32		2012-03-03	2012-04-04		26	7938	28	29	2.232	0.740167	1.225	4.717	0.714447	1.2217	1.546	1.154			0.577	1.82204	3.01553	28.0988	5
2	3	Low [O2]	32	1	52	Low [O2]32		2012-03-03	2012-04-04		27	7940	27	28	2.025	0.811532	1.113	4.767	0.783332	1.3395	1.615	1.185			0.5925	1.81941	2.49528	28.0916	5
2	3	Low [O2]	32	1	52	Low [O2]32		2012-03-03	2012-04-04		28	7941	28	29	2.31	0.40867	1.076	4.703	0.394469	0.674542	1.407	0.915			0.4575	2.14684	5.65248	28.9953	6
2	3	Low [O2]	32	1	52	Low [O2]32		2012-03-03	2012-04-04		30	7945	28	29	2.333	0.61194	1.126	4.755	0.590676	1.01006	1.498	1.072			0.536	2.07194	3.81247	28.7885	6
2	3	Low [O2]	32	1	52	Low [O2]32		2012-03-03	2012-04-04		31	7947	26	27	1.563	1.3517	1.109	4.496	1.30473	2.23109	1.822	1.427			0.7135	1.40938	1.15632	26.9599	4
2	3	Low [O2]	32	1	52	Low [O2]32		2012-03-03	2012-04-04		32	7949	26	27	1.844	1.28507	1.187	4.73	1.24042	2.12111	1.829	1.394			0.697	1.5535	1.43494	27.3576	5
2	3	Low [O2]	32	1	52	Low [O2]32		2012-03-03	2012-04-04		33	7950	26	27	1.832	1.11511	1.178	4.719	1.07637	1.84059	1.793	1.318			0.659	1.55518	1.64288	27.3623	5
2	3	Low [O2]	32	1	52	Low [O2]32		2012-03-03	2012-04-04						1.7133	1.07901	1.1358	4.5661	1.04152	1.781	1.8287	1.2907			0.64535	1.50845	1.58784	27.2333	5
2	3	Low [O2]	32	1	57	Low [O2]32		2012-03-03	2012-04-04		50	7972	25	26	1.641	1.13316	1.233	4.625	1.09379	1.87038	1.929	1.296			0.648	1.3309	1.44816	26.7433	4					341			0	0
2	3	Low [O2]	32	1	57	Low [O2]32		2012-03-03	2012-04-04		51	7973	26	27	1.58	1.14865	1.19	4.688	1.10874	1.89594	1.987	1.291			0.6455	1.32773	1.37552	26.7345	4
2	3	Low [O2]	32	1	57	Low [O2]32		2012-03-03	2012-04-04		52	7974	28	29	1.985	0.655294	1.101	4.684	0.632523	1.08161	1.693	1.061			0.5305	1.80291	3.02917	28.046	5
2	3	Low [O2]	32	1	57	Low [O2]32		2012-03-03	2012-04-04		54	7976	28	29	1.858	0.734777	1.153	4.511	0.709244	1.21281	1.664	1.123			0.5615	1.61145	2.52866	27.5176	5
2	3	Low [O2]	32	1	57	Low [O2]32		2012-03-03	2012-04-04		55	7977	26	27	1.532	1.37768	1.126	4.285	1.32981	2.27397	1.838	1.435			0.7175	1.36057	1.11202	26.8252	4
2	3	Low [O2]	32	1	57	Low [O2]32		2012-03-03	2012-04-04		56	7978	26	27	1.266	1.73864	1.218	4.469	1.67823	2.86977	2.072	1.53			0.765	1.03941	0.728154	25.9388	3
2	3	Low [O2]	32	1	57	Low [O2]32		2012-03-03	2012-04-04		57	7979	28	29	2.014	0.677235	1.144	4.644	0.653702	1.11783	1.536	1.112			0.556	1.76049	2.97386	27.929	5
2	3	Low [O2]	32	1	57	Low [O2]32		2012-03-03	2012-04-04		59	7981	26	27	1.533	1.40925	1.118	4.724	1.36028	2.32609	2.132	1.381			0.6905	1.3712	1.08781	26.8545	4
2	3	Low [O2]	32	1	57	Low [O2]32		2012-03-03	2012-04-04		61	7983	28	29	1.749	1.24929	1.076	4.316	1.20588	2.06205	1.707	1.407			0.7035	1.62546	1.39999	27.5563	5
2	3	Low [O2]	32	1	57	Low [O2]32		2012-03-03	2012-04-04						1.3289	1.70378	1.2253	4.4216	1.64458	2.81223	2.1608	1.4958			0.7479	1.08455	0.77997	26.0634	3
2	3	Low [O2]	32	1	61	Low [O2]32		2012-03-03	2012-04-04		65	7987	28	29	2.24	0.994891	1.185	5.211	0.960319	1.64215	1.794	1.253			0.6265	1.8903	2.2515	28.2872	5	1	112.45	53.25	4932.65	265			0	0
2	3	Low [O2]	32	1	61	Low [O2]32		2012-03-03	2012-04-04		66	7988	28	29	2.397	0.931388	1.179	4.975	0.899023	1.53733	1.698	1.239			0.6195	2.03308	2.57358	28.6813	6	2	94.45	52	4085.4
2	3	Low [O2]	32	1	61	Low [O2]32		2012-03-03	2012-04-04		67	7989	27	28	2.234	1.16076	1.171	5.281	1.12042	1.91592	2.024	1.289			0.6445	1.90777	1.92461	28.3354	6	3	112.95	65.8	5730.1
2	3	Low [O2]	32	1	61	Low [O2]32		2012-03-03	2012-04-04		68	7990	29	30	2.547	0.284651	1.346	4.674	0.27476	0.469839	1.159	0.831			0.4155	1.89227	8.94779	28.2927	5	4	93.7	53.5	4071.3
2	3	Low [O2]	32	1	61	Low [O2]32		2012-03-03	2012-04-04		70	7992	28	29	2.328	0.850461	1.279	5.143	0.820909	1.40375	1.779	1.172			0.586	1.82017	2.73734	28.0937	5	5	91.5	54.1	3847.8
2	3	Low [O2]	32	1	61	Low [O2]32		2012-03-03	2012-04-04		72	7994	27	28	2.006	0.785698	1.204	4.659	0.758395	1.29686	1.646	1.161			0.5805	1.66611	2.55315	27.6685	5
2	3	Low [O2]	32	1	61	Low [O2]32		2012-03-03	2012-04-04		73	7995	28	29	2.243	0.656651	1.278	4.841	0.633833	1.08385	1.597	1.083			0.5415	1.75509	3.41582	27.914	5
2	3	Low [O2]	32	1	61	Low [O2]32		2012-03-03	2012-04-04		74	7996	27	28	2.16	1.22029	1.19	5.3	1.17788	2.01418	1.979	1.328			0.664	1.81513	1.77008	28.0797	5
2	3	Low [O2]	32	1	61	Low [O2]32		2012-03-03	2012-04-04		75	7997	28	29	2.344	0.904522	1.23	4.959	0.873091	1.49299	1.707	1.221			0.6105	1.90569	2.59142	28.3297	6
2	3	Low [O2]	32	1	61	Low [O2]32		2012-03-03	2012-04-04						1.2221	1.13211	1.3032	4.3181	1.09277	1.86864	1.8653	1.3099			0.65495	0.937769	1.07949	25.6582	3
2	3	Low [O2]	32	1	76	Low [O2]32		2012-03-03	2012-04-04		41	8396	28	29	2.511	1.23113	1.209	4.996	1.18835	2.03208	1.719	1.395			0.6975	2.07692	2.03959	28.8023	6	1	91.9	56.2	3980.2	170.5			0	0
2	3	Low [O2]	32	1	76	Low [O2]32		2012-03-03	2012-04-04		42	8397	27	28	2.094	1.09623	1.277	4.909	1.05814	1.80942	1.686	1.334			0.667	1.63978	1.91018	27.5958	5	2	82.5	48.65	3297.9
2	3	Low [O2]	32	1	76	Low [O2]32		2012-03-03	2012-04-04		43	8398	27	28	2.102	1.17978	1.214	4.944	1.13878	1.94731	1.806	1.348			0.674	1.73147	1.78169	27.8488	5	3	90.7	55	3887.1
2	3	Low [O2]	32	1	76	Low [O2]32		2012-03-03	2012-04-04		44	8399	28	29	2.244	1.2041	1.247	5.009	1.16226	1.98747	1.815	1.358			0.679	1.79952	1.86363	28.0367	5	4	77.65	52.15	3181.2
2	3	Low [O2]	32	1	76	Low [O2]32		2012-03-03	2012-04-04		45	8400	26	27	1.4	2.04349	1.166	4.514	1.97248	3.37294	1.918	1.682			0.841	1.20069	0.685103	26.3839	4	5	96.2	50.2	3682.8
2	3	Low [O2]	32	1	76	Low [O2]32		2012-03-03	2012-04-04		46	8401	26	27	1.63	1.78125	1.181	4.681	1.71935	2.94009	2.057	1.55			0.775	1.38019	0.915088	26.8793	4
2	3	Low [O2]	32	1	76	Low [O2]32		2012-03-03	2012-04-04		47	8402	26	27	1.524	1.26536	1.135	4.636	1.22139	2.08857	1.687	1.42			0.71	1.34273	1.2044	26.7759	4
2	3	Low [O2]	32	1	76	Low [O2]32		2012-03-03	2012-04-04		48	8403	26	27	1.14	1.9854	1.237	4.572	1.91641	3.27706	2.096	1.616			0.808	0.921584	0.574192	25.6136	3
2	3	Low [O2]	32	1	76	Low [O2]32		2012-03-03	2012-04-04		49	8405	25	26	1.283	2.05124	1.203	4.5	1.97996	3.38573	1.959	1.674			0.837	1.0665	0.625476	26.0135	3
2	3	Low [O2]	32	1	76	Low [O2]32		2012-03-03	2012-04-04						1.1267	1.26368	1.2184	4.2035	1.21977	2.08581	1.9895	1.3464			0.6732	0.924737	0.891599	25.6223	3
2	3	Low [O2]	32	1	89	Low [O2]32		2012-03-03	2012-04-04		27	7786	27	28	2.034	1.01587	1.224	4.772	0.98057	1.67677	1.626	1.305			0.6525	1.66176	2.00222	27.6565	5	1	97.4	58	4470.1				0	0
2	3	Low [O2]	32	1	89	Low [O2]32		2012-03-03	2012-04-04		28	7787	26	27	1.803	1.04996	1.183	5.024	1.01348	1.73305	1.951	1.248			0.624	1.52409	1.7172	27.2765	5	2	98.7	52.8	4285.9
2	3	Low [O2]	32	1	89	Low [O2]32		2012-03-03	2012-04-04		29	7788	25	26	1.279	1.91504	0.996	4.285	1.84849	3.16092	2.009	1.612			0.806	1.28414	0.667873	26.6142	4	3	96.8	53.4	4055.3
2	3	Low [O2]	32	1	89	Low [O2]32		2012-03-03	2012-04-04		30	7789	26	27	1.453	1.59117	1.167	4.478	1.53588	2.62636	1.976	1.494			0.747	1.24507	0.913163	26.5064	4	4	101.1	56.6	4528.8
2	3	Low [O2]	32	1	89	Low [O2]32		2012-03-03	2012-04-04		31	7790	25	26	1.157	1.9488	1.349	4.231	1.88108	3.21665	1.894	1.654			0.827	0.857672	0.593698	25.4372	3	5	86.4	52.9	3629.2
2	3	Low [O2]	32	1	89	Low [O2]32		2012-03-03	2012-04-04		33	7792	27	28	2.146	1.07481	1.18	4.89	1.03746	1.77406	1.68	1.324			0.662	1.81864	1.99663	28.0895	5
2	3	Low [O2]	32	1	89	Low [O2]32		2012-03-03	2012-04-04		34	7793	28	29	2.404	0.614648	1.269	4.922	0.593289	1.01452	1.507	1.072			0.536	1.89441	3.91118	28.2986	5
2	3	Low [O2]	32	1	89	Low [O2]32		2012-03-03	2012-04-04		35	7794	27	28	2.028	1.0506	1.226	5.085	1.01409	1.73409	1.775	1.288			0.644	1.65416	1.93033	27.6355	5
2	3	Low [O2]	32	1	89	Low [O2]32		2012-03-03	2012-04-04		37	7796	27	28	1.923	1.1123	1.165	4.899	1.07364	1.83593	1.864	1.3			0.65	1.65064	1.72886	27.6258	5
2	3	Low [O2]	32	1	89	Low [O2]32		2012-03-03	2012-04-04		38	7797	24	25	1.258	2.08994	1.277	4.192	2.01732	3.44961	2.075	1.658			0.829	0.985121	0.601931	25.7889	3
2	3	Low [O2]	32	1	89	Low [O2]32		2012-03-03	2012-04-04		39	7798	27	28	2.177	0.790048	1.201	5.374	0.762595	1.30404	1.919	1.105			0.5525	1.81266	2.75553	28.0729	5
2	3	Low [O2]	32	1	89	Low [O2]32		2012-03-03	2012-04-04						2.056	0.78816	1.20575	4.7095	0.760773	1.30092	1.626	1.16725			0.583625	1.70516	2.60861	27.7762	5
2	3	Low [O2]	32	3	30	Low [O2]32		2012-03-03	2012-04-04		42	7801	28	29	2.262	0.61743	1.195	4.549	0.595975	1.01912	1.379	1.105			0.5525	1.89289	3.66357	28.2944	5	1	107.5	57.85	4892.4	253.5			0	0
2	3	Low [O2]	32	3	30	Low [O2]32		2012-03-03	2012-04-04		43	7802	28	29	2.208	0.529644	1.241	4.655	0.511239	0.874219	1.465	1.013			0.5065	1.77921	4.16884	27.9806	5	2	109.6	57.5	4866.8
2	3	Low [O2]	32	3	30	Low [O2]32		2012-03-03	2012-04-04		44	7803	27	28	1.973	1.51944	1.095	4.817	1.46664	2.50796	1.955	1.469			0.7345	1.80183	1.29851	28.043	5	3	101.6	57.4	4536.75
2	3	Low [O2]	32	3	30	Low [O2]32		2012-03-03	2012-04-04		45	7804	27	28	1.939	0.861542	1.202	4.65	0.831605	1.42204	1.601	1.22			0.61	1.61314	2.25061	27.5223	5	4	108.5	57.95	4794
2	3	Low [O2]	32	3	30	Low [O2]32		2012-03-03	2012-04-04		46	7805	27	28	1.908	1.27393	1.149	4.776	1.22967	2.10273	1.995	1.35			0.675	1.66057	1.49772	27.6532	5	5	95.3	52.15	3992.25
2	3	Low [O2]	32	3	30	Low [O2]32		2012-03-03	2012-04-04		47	7806	28	29	1.951	0.769078	1.236	4.755	0.742354	1.26942	1.616	1.157			0.5785	1.57848	2.5368	27.4266	5
2	3	Low [O2]	32	3	30	Low [O2]32		2012-03-03	2012-04-04		48	4809	26	27	1.712	0.847369	1.139	4.763	0.817924	1.39865	1.695	1.189			0.5945	1.50307	2.02037	27.2185	5
2	3	Low [O2]	32	3	30	Low [O2]32		2012-03-03	2012-04-04		49	7810	28	29	2.283	0.580788	1.264	4.893	0.560606	0.958637	1.509	1.045			0.5225	1.80617	3.93087	28.055	5
2	3	Low [O2]	32	3	30	Low [O2]32		2012-03-03	2012-04-04		50	7811	28	29	2.05	0.74998	1.229	4.96	0.723919	1.2379	1.832	1.097			0.5485	1.66802	2.73341	27.6737	5
2	3	Low [O2]	32	3	30	Low [O2]32		2012-03-03	2012-04-04		51	7812	28	29	2.181	0.689014	1.209	4.563	0.665071	1.13727	1.443	1.143			0.5715	1.80397	3.16539	28.049	5
2	3	Low [O2]	32	3	30	Low [O2]32		2012-03-03	2012-04-04		52	7813	28	29	1.848	1.12733	1.171	4.545	1.08816	1.86076	1.72	1.342			0.671	1.57814	1.63926	27.4257	5
2	3	Low [O2]	32	3	30	Low [O2]32		2012-03-03	2012-04-04						2.10289	0.74821	1.18089	4.79267	0.72221	1.23498	1.63056	1.13967			0.569833	1.78077	2.81056	27.9849	5
2	3	Low [O2]	32	3	33	Low [O2]32		2012-03-03	2012-04-04		130	8499	28	29	2.148	0.681379	1.21	4.743	0.657702	1.12467	1.461	1.133			0.5665	1.77521	3.15243	27.9696	5	1	94.5	54.4	4072.65	176			0	0
2	3	Low [O2]	32	3	33	Low [O2]32		2012-03-03	2012-04-04		131	8500	27	28	1.988	1.24911	1.136	4.67	1.2057	2.06175	1.691	1.411			0.7055	1.75	1.59154	27.9	5	2	93.35	56	4104.05
2	3	Low [O2]	32	3	33	Low [O2]32		2012-03-03	2012-04-04		132	8501	28	29	2.045	0.7828	1.19	4.737	0.755599	1.29207	1.749	1.136			0.568	1.71849	2.61242	27.813	5	3	104.85	58.8	4893.95
2	3	Low [O2]	32	3	33	Low [O2]32		2012-03-03	2012-04-04		133	8502	27	28	2.226	0.816755	1.147	5.025	0.788374	1.34812	1.784	1.15			0.575	1.94071	2.72542	28.4264	6	4	103.45	59.6	5019.25
2	3	Low [O2]	32	3	33	Low [O2]32		2012-03-03	2012-04-04		134	8503	28	29	2.439	0.496343	1.264	4.986	0.479096	0.819254	1.544	0.967			0.4835	1.92959	4.91394	28.3957	6	5	93.95	53.3	4156.65
2	3	Low [O2]	32	3	33	Low [O2]32		2012-03-03	2012-04-04		136	8505	27	28	1.906	0.613514	1.186	4.479	0.592195	1.01265	1.347	1.11			0.555	1.60708	3.10669	27.5055	5	6	105.4	58.8	5187.55
2	3	Low [O2]	32	3	33	Low [O2]32		2012-03-03	2012-04-04		137	8606	27	28	1.71	1.2562	1.064	4.693	1.21255	2.07346	1.88	1.368			0.684	1.60714	1.36125	27.5057	5
2	3	Low [O2]	32	3	33	Low [O2]32		2012-03-03	2012-04-04		138	8507	28	29	2.147	0.752774	1.173	4.974	0.726616	1.24251	1.76	1.114			0.557	1.83035	2.85212	28.1218	5
2	3	Low [O2]	32	3	33	Low [O2]32		2012-03-03	2012-04-04						1.0743	2.41367	1.3199	4.6173	2.3298	3.98395	2.4095	1.6839			0.84195	0.813925	0.44509	25.3164	3
2	3	Low [O2]	32	3	36	Low [O2]32		2012-03-03	2012-04-04		35	8571	28	29	2.17	0.416982	1.212	4.823	0.402492	0.688261	1.497	0.904			0.452	1.79043	5.20407	28.0116	5	1	113.85	59.2	5296.85	148			0	0
2	3	Low [O2]	32	3	36	Low [O2]32		2012-03-03	2012-04-04		36	8572	27	28	1.707	0.853494	1.093	4.554	0.823836	1.40876	1.738	1.183			0.5915	1.56176	2.00001	27.3804	5	2	98.85	57.85	4602
2	3	Low [O2]	32	3	36	Low [O2]32		2012-03-03	2012-04-04		37	8573	25	26	1.414	1.56751	1.226	4.742	1.51304	2.58731	2.213	1.43			0.715	1.15334	0.902065	26.2532	3	3	116.8	60.55	5745.3
2	3	Low [O2]	32	3	36	Low [O2]32		2012-03-03	2012-04-04		38	8575	28	29	2.248	0.627236	1.19	4.687	0.605441	1.0353	1.459	1.093			0.5465	1.88908	3.58398	28.2838	5	4	107.4	59.55	4964.45
2	3	Low [O2]	32	3	36	Low [O2]32		2012-03-03	2012-04-04		39	8576	28	29	2.322	0.712381	1.133	4.943	0.687626	1.17584	1.75	1.089			0.5445	2.04943	3.25949	28.7264	6	5	111.65	56.7	5173.55
2	3	Low [O2]	32	3	36	Low [O2]32		2012-03-03	2012-04-04		40	8577	27	28	1.576	1.2968	1.052	4.868	1.25174	2.14047	2.14	1.329			0.6645	1.4981	1.2153	27.2048	4
2	3	Low [O2]	32	3	36	Low [O2]32		2012-03-03	2012-04-04		41	8578	28	29	2.343	0.719215	1.165	5.172	0.694223	1.18712	1.915	1.06			0.53	2.01116	3.25772	28.6208	6
2	3	Low [O2]	32	3	36	Low [O2]32		2012-03-03	2012-04-04		43	8580	27	28	2.071	0.730899	1.095	4.849	0.705501	1.20641	1.762	1.099			0.5495	1.89132	2.8335	28.2901	5
2	3	Low [O2]	32	3	36	Low [O2]32		2012-03-03	2012-04-04		44	8581	28	29	2.151	0.522659	1.204	4.714	0.504497	0.86269	1.439	1.013			0.5065	1.78654	4.11549	28.0009	5
2	3	Low [O2]	32	3	36	Low [O2]32		2012-03-03	2012-04-04						1.2013	1.30063	1.5309	4.6445	1.25543	2.14679	2.0118	1.3587			0.67935	0.784702	0.92363	25.2358	3
2	3	Low [O2]	32	3	40	Low [O2]32		2012-03-03	2012-04-04		122	8294	27	28	2.259	0.7143	1.196	4.812	0.689479	1.17901	1.484	1.151			0.5755	1.8888	3.16254	28.2831	5	1	92.4	55.8	4317	214			0	0
2	3	Low [O2]	32	3	40	Low [O2]32		2012-03-03	2012-04-04		124	8296	28	29	2.22	0.870939	1.104	4.788	0.840675	1.43755	1.588	1.229			0.6145	2.01087	2.54897	28.62	6	2	103.3	55.8	4461
2	3	Low [O2]	32	3	40	Low [O2]32		2012-03-03	2012-04-04		126	8298	26	27	1.655	1.36616	1.111	4.703	1.31868	2.25495	1.941	1.405			0.7025	1.48965	1.21143	27.1814	4
2	3	Low [O2]	32	3	40	Low [O2]32		2012-03-03	2012-04-04		127	8299	28	29	2.153	0.788735	1.042	4.967	0.761327	1.30187	1.721	1.146			0.573	2.06622	2.72969	28.7728	6
2	3	Low [O2]	32	3	40	Low [O2]32		2012-03-03	2012-04-04		128	8300	27	28	1.588	1.61349	0.951	4.536	1.55742	2.66319	1.985	1.501			0.7505	1.66982	0.984202	27.6787	5
2	3	Low [O2]	32	3	40	Low [O2]32		2012-03-03	2012-04-04		129	8301	28	29	2.28	0.810225	1.229	4.636	0.78207	1.33734	1.446	1.226			0.613	1.85517	2.81403	28.1903	5
2	3	Low [O2]	32	3	40	Low [O2]32		2012-03-03	2012-04-04		130	8302	28	29	2.485	0.530299	1.258	4.727	0.511872	0.8753	1.361	1.038			0.519	1.97536	4.68604	28.522	6
2	3	Low [O2]	32	3	40	Low [O2]32		2012-03-03	2012-04-04		131	8303	28	29	2.053	0.731003	1.213	4.564	0.705601	1.20658	1.431	1.176			0.588	1.6925	2.80847	27.7413	5
2	3	Low [O2]	32	3	40	Low [O2]32		2012-03-03	2012-04-04		133	8305	26	27	1.596	1.69542	1.155	4.515	1.6365	2.79842	1.885	1.559			0.7795	1.38182	0.941362	26.8838	4
2	3	Low [O2]	32	3	40	Low [O2]32		2012-03-03	2012-04-04						1.87373	0.707892	1.10209	4.47418	0.683293	1.16843	1.59636	1.11982			0.559909	1.70016	2.64691	27.7624	5
2	3	Low [O2]	32	3	41	Low [O2]32		2012-03-03	2012-04-04		28	8381	27	28	1.725	0.949895	1.071	4.359	0.916887	1.56788	1.672	1.256			0.628	1.61064	1.81599	27.5154	5					191.5			0	0
2	3	Low [O2]	32	3	41	Low [O2]32		2012-03-03	2012-04-04		29	8382	27	28	1.936	0.734814	1.147	4.539	0.70928	1.21287	1.62	1.133			0.5665	1.68788	2.63468	27.7286	5
2	3	Low [O2]	32	3	41	Low [O2]32		2012-03-03	2012-04-04		30	8383	27	28	1.702	0.769802	1.11	4.369	0.743052	1.27062	1.631	1.154			0.577	1.53333	2.21096	27.302	5
2	3	Low [O2]	32	3	41	Low [O2]32		2012-03-03	2012-04-04		31	8384	27	28	1.934	0.677335	1.017	4.322	0.653799	1.118	1.397	1.146			0.573	1.90167	2.85531	28.3186	6
2	3	Low [O2]	32	3	41	Low [O2]32		2012-03-03	2012-04-04		32	8386	27	28	1.976	0.674969	1.093	4.578	0.651515	1.11409	1.559	1.105			0.5525	1.80787	2.92754	28.0597	5
2	3	Low [O2]	32	3	41	Low [O2]32		2012-03-03	2012-04-04		33	8387	27	28	1.857	0.542787	1.129	4.501	0.523926	0.895913	1.659	0.982			0.491	1.64482	3.42123	27.6097	5
2	3	Low [O2]	32	3	41	Low [O2]32		2012-03-03	2012-04-04		34	8388	26	27	1.826	0.638208	1.091	4.444	0.616031	1.05341	1.55	1.08			0.54	1.67369	2.86114	27.6894	5
2	3	Low [O2]	32	3	41	Low [O2]32		2012-03-03	2012-04-04		35	8389	28	29	2.289	0.309892	1.138	4.509	0.299124	0.511502	1.294	0.832			0.416	2.01142	7.38643	28.6215	6
2	3	Low [O2]	32	3	41	Low [O2]32		2012-03-03	2012-04-04		37	8391	26	27	1.416	1.13603	1.111	4.548	1.09655	1.8751	1.94	1.295			0.6475	1.27453	1.24645	26.5877	4
2	3	Low [O2]	32	3	41	Low [O2]32		2012-03-03	2012-04-04		38	8393	26	27	1.975	0.921397	1.089	4.708	0.889379	1.52084	1.881	1.192			0.596	1.81359	2.14348	28.0755	5
2	3	Low [O2]	32	3	41	Low [O2]32		2012-03-03	2012-04-04						1.2685	1.46637	1.0656	4.0808	1.41542	2.42036	2.1431	1.4032			0.7016	1.19041	0.865061	26.3555	3
2	3	Low [O2]	32	3	58	Low [O2]32		2012-03-03	2012-04-04		79	8237	28	29	2.041	0.799107	1.163	4.592	0.771339	1.31899	1.684	1.161			0.5805	1.75494	2.5541	27.9136	5					177			0	0
2	3	Low [O2]	32	3	58	Low [O2]32		2012-03-03	2012-04-04		80	8238	28	29	2.172	0.863513	1.21	4.774	0.833507	1.4253	1.721	1.193			0.5965	1.79504	2.51531	28.0243	5
2	3	Low [O2]	32	3	58	Low [O2]32		2012-03-03	2012-04-04		81	8239	27	28	1.594	1.51893	1.07	4.514	1.46615	2.50712	1.975	1.464			0.732	1.48972	1.04942	27.1816	4
2	3	Low [O2]	32	3	58	Low [O2]32		2012-03-03	2012-04-04		82	8241	27	28	1.943	1.12223	1.083	5.029	1.08323	1.85232	2.143	1.245			0.6225	1.79409	1.73138	28.0217	5
2	3	Low [O2]	32	3	58	Low [O2]32		2012-03-03	2012-04-04		84	8243	27	28	2	0.711424	1.212	4.558	0.686702	1.17426	1.576	1.127			0.5635	1.65017	2.81126	27.6245	5
2	3	Low [O2]	32	3	58	Low [O2]32		2012-03-03	2012-04-04		85	8244	27	28	2.165	0.755238	1.174	4.995	0.728995	1.24658	1.898	1.087			0.5435	1.84412	2.86664	28.1598	5
2	3	Low [O2]	32	3	58	Low [O2]32		2012-03-03	2012-04-04		86	8245	27	28	1.753	1.33914	0.998	4.752	1.2926	2.21035	2.193	1.337			0.6685	1.75651	1.30905	27.918	5
2	3	Low [O2]	32	3	58	Low [O2]32		2012-03-03	2012-04-04		87	8246	26	27	1.516	1.33523	1.178	4.585	1.28883	2.20391	2.019	1.373			0.6865	1.28693	1.13538	26.6219	4
2	3	Low [O2]	32	3	58	Low [O2]32		2012-03-03	2012-04-04		88	8247	27	28	1.756	0.946368	1.183	4.667	0.913483	1.56206	1.864	1.21			0.605	1.48436	1.85551	27.1668	4
2	3	Low [O2]	32	3	58	Low [O2]32		2012-03-03	2012-04-04						2.33609	0.831188	1.23545	4.79855	0.802305	1.37194	1.57318	1.20764			0.603818	1.89088	2.81055	28.2888	5
2	3	Low [O2]	32	3	64	Low [O2]32		2012-03-03	2012-04-04		105	8472	29	30	2.288	0.684904	1.214	4.917	0.661104	1.13049	1.564	1.111			0.5555	1.88468	3.34061	28.2717	5					132			0	0
2	3	Low [O2]	32	3	64	Low [O2]32		2012-03-03	2012-04-04		106	8473	29	30	3.22	0.690364	1.298	4.862	0.666375	1.1395	1.616	1.103			0.5515	2.48074	4.6642	29.9168	6
2	3	Low [O2]	32	3	64	Low [O2]32		2012-03-03	2012-04-04		107	8474	28	29	2.245	0.802818	1.278	4.776	0.774921	1.32512	1.554	1.194			0.597	1.75665	2.7964	27.9184	5
2	3	Low [O2]	32	3	64	Low [O2]32		2012-03-03	2012-04-04		108	8475	28	29	2.305	0.552455	1.185	4.617	0.533258	0.911871	1.328	1.065			0.5325	1.94515	4.17228	28.4386	6
2	3	Low [O2]	32	3	64	Low [O2]32		2012-03-03	2012-04-04		109	8476	27	28	1.888	1.30037	1.164	4.575	1.25519	2.14637	1.714	1.43			0.715	1.62199	1.45189	27.5467	5
2	3	Low [O2]	32	3	64	Low [O2]32		2012-03-03	2012-04-04		110	8477	28	29	2.412	0.813938	1.278	4.776	0.785655	1.34347	1.471	1.222			0.611	1.88732	2.96337	28.279	5
2	3	Low [O2]	32	3	64	Low [O2]32		2012-03-03	2012-04-04		111	8478	28	29	2.462	0.720054	1.299	4.746	0.695033	1.18851	1.464	1.16			0.58	1.8953	3.41919	28.301	5
2	3	Low [O2]	32	3	64	Low [O2]32		2012-03-03	2012-04-04		112	8479	27	28	2.102	1.27804	1.151	4.942	1.23363	2.10951	1.865	1.382			0.691	1.82624	1.6447	28.1104	5
2	3	Low [O2]	32	3	64	Low [O2]32		2012-03-03	2012-04-04		113	8480	28	29	2.256	0.605906	1.276	4.751	0.584852	1.0001	1.461	1.076			0.538	1.76803	3.72335	27.9497	5
2	3	Low [O2]	32	3	64	Low [O2]32		2012-03-03	2012-04-04		114	8481	28	29	2.154	1.14561	1.168	4.923	1.1058	1.89092	1.722	1.351			0.6755	1.84418	1.88022	28.1599	5
2	3	Low [O2]	32	3	64	Low [O2]32		2012-03-03	2012-04-04						1.4965	1.48677	1.2165	4.5911	1.43511	2.45403	2.0153	1.4408			0.7204	1.23017	1.00654	26.4653	4
2	3	Low [O2]	32	3	78	Low [O2]32		2012-03-03	2012-04-04		7	8149	28	29	2.317	0.888429	1.267	5.082	0.857557	1.46642	1.739	1.204			0.602	1.82873	2.60797	28.1173	5					146.5			0	0
2	3	Low [O2]	32	3	78	Low [O2]32		2012-03-03	2012-04-04		9	8151	27	28	1.858	1.78072	1.114	5.04	1.71884	2.93921	2.052	1.551			0.7755	1.66786	1.0434	27.6733	5
2	3	Low [O2]	32	3	78	Low [O2]32		2012-03-03	2012-04-04		10	8152	27	28	1.932	1.62467	1.197	4.822	1.56822	2.68165	1.89	1.529			0.7645	1.61404	1.18916	27.5247	5
2	3	Low [O2]	32	3	78	Low [O2]32		2012-03-03	2012-04-04		11	8154	28	29	1.931	1.11653	1.269	4.94	1.07773	1.84291	1.746	1.33			0.665	1.52167	1.72947	27.2698	5
2	3	Low [O2]	32	3	78	Low [O2]32		2012-03-03	2012-04-04		12	8155	27	28	2.206	1.05065	1.262	4.954	1.01414	1.73419	1.733	1.298			0.649	1.74802	2.09965	27.8945	5
2	3	Low [O2]	32	3	78	Low [O2]32		2012-03-03	2012-04-04		15	8159	27	28	1.856	1.38487	1.1	4.752	1.33675	2.28584	1.787	1.451			0.7255	1.68727	1.3402	27.7269	5
2	3	Low [O2]	32	3	78	Low [O2]32		2012-03-03	2012-04-04		16	8160	26	27	1.589	2.22629	1.061	4.992	2.14893	3.67467	2.368	1.634			0.817	1.49764	0.713743	27.2035	4
2	3	Low [O2]	32	3	78	Low [O2]32		2012-03-03	2012-04-04		17	8161	27	28	1.717	1.47423	1.182	4.911	1.423	2.43333	2.065	1.424			0.712	1.45262	1.16468	27.0792	4
2	3	Low [O2]	32	3	78	Low [O2]32		2012-03-03	2012-04-04		18	8162	26	27	1.772	2.03081	1.219	4.772	1.96024	3.35201	2.121	1.626			0.813	1.45365	0.872558	27.0821	4
2	3	Low [O2]	32	3	78	Low [O2]32		2012-03-03	2012-04-04						1.28364	1.39403	1.23764	4.49818	1.34559	2.30096	2.07236	1.38745			0.693727	1.03717	0.920809	25.9326	3
2	3	Low [O2]	32	3	82	Low [O2]32		2012-03-03	2012-04-04		47	8585	29	30	2.138	0.621893	1.13	4.637	0.600283	1.02648	1.553	1.067			0.5335	1.89204	3.43789	28.292	5	1	107.8	55.6	4711	112.5			0	0
2	3	Low [O2]	32	3	82	Low [O2]32		2012-03-03	2012-04-04		48	8586	28	29	2.356	0.535221	1.147	4.655	0.516622	0.883424	1.442	1.023			0.5115	2.05405	4.40192	28.7392	6	2	104.4	56.3	4806.4
2	3	Low [O2]	32	3	82	Low [O2]32		2012-03-03	2012-04-04		49	8587	29	30	2.235	0.542709	1.215	4.711	0.523851	0.895785	1.439	1.03			0.515	1.83951	4.11823	28.147	5	3	97.2	54.6	4137.8
2	3	Low [O2]	32	3	82	Low [O2]32		2012-03-03	2012-04-04		50	8588	29	30	2.427	0.300476	1.264	4.681	0.290035	0.495959	1.283	0.823			0.4115	1.92009	8.07719	28.3695	6	4	101.9	53.4	4415.6
2	3	Low [O2]	32	3	82	Low [O2]32		2012-03-03	2012-04-04		51	8589	28	29	2.091	0.623795	1.218	4.629	0.602119	1.02962	1.49	1.083			0.5415	1.71675	3.35206	27.8082	5	5	94.4	50.1	3613.3
2	3	Low [O2]	32	3	82	Low [O2]32		2012-03-03	2012-04-04		52	8590	28	29	2.252	0.627382	1.196	4.59	0.605581	1.03554	1.447	1.096			0.548	1.88294	3.58952	28.2669	5
2	3	Low [O2]	32	3	82	Low [O2]32		2012-03-03	2012-04-04		53	8591	29	30	2.337	0.265742	1.266	4.514	0.256508	0.438628	1.108	0.818			0.409	1.84597	8.79424	28.1649	5
2	3	Low [O2]	32	3	82	Low [O2]32		2012-03-03	2012-04-04		54	8592	29	30	2.518	0.237413	1.246	4.551	0.229163	0.391869	1.149	0.769			0.3845	2.02087	10.606	28.6476	6
2	3	Low [O2]	32	3	82	Low [O2]32		2012-03-03	2012-04-04		56	8594	29	30	2.414	0.433236	1.184	4.751	0.418181	0.71509	1.385	0.944			0.472	2.03885	5.57203	28.6972	6
2	3	Low [O2]	32	3	82	Low [O2]32		2012-03-03	2012-04-04		57	8595	28	29	2.244	0.748991	1.201	4.914	0.722964	1.23627	1.753	1.113			0.5565	1.86844	2.99603	28.2269	5
2	3	Low [O2]	32	3	82	Low [O2]32		2012-03-03	2012-04-04						1.1434	1.50311	1.4584	4.7472	1.45088	2.48101	2.2312	1.3996			0.6998	0.78401	0.760687	25.2339	3
2	3	Low [O2]	32	3	86	Low [O2]32		2012-03-03	2012-04-04		96	8461	29	30	2.467	0.156186	1.281	4.259	0.150759	0.257798	0.994	0.67			0.335	1.92584	15.7952	28.3853	6					119			0	0
2	3	Low [O2]	32	3	86	Low [O2]32		2012-03-03	2012-04-04		97	8463	28	29	2.36	0.324745	1.247	4.415	0.313461	0.536018	1.256	0.858			0.429	1.89254	7.26724	28.2934	5
2	3	Low [O2]	32	3	86	Low [O2]32		2012-03-03	2012-04-04		98	8464	29	30	2.394	0.201942	1.207	4.574	0.194925	0.333322	1.18	0.709			0.3545	1.98343	11.8549	28.5443	6
2	3	Low [O2]	32	3	86	Low [O2]32		2012-03-03	2012-04-04		99	8465	29	30	2.377	0.253087	1.348	4.618	0.244292	0.41774	1.255	0.768			0.384	1.76335	9.39203	27.9369	5
2	3	Low [O2]	32	3	86	Low [O2]32		2012-03-03	2012-04-04		100	8466	28	29	2.344	0.345875	1.291	4.695	0.333856	0.570894	1.394	0.852			0.426	1.81565	6.77702	28.0812	5
2	3	Low [O2]	32	3	86	Low [O2]32		2012-03-03	2012-04-04		101	8467	29	30	2.398	0.339224	1.306	4.607	0.327436	0.559916	1.345	0.855			0.4275	1.83614	7.06907	28.1377	5
2	3	Low [O2]	32	3	86	Low [O2]32		2012-03-03	2012-04-04		102	8468	30	31	2.264		1.219	3.228								1.85726		28.196	5
2	3	Low [O2]	32	3	86	Low [O2]32		2012-03-03	2012-04-04						0.768	1.67719	1.546	4.288	1.6189	2.76833	2.435	1.4265		2.32078	0.71325	0.496766	0.45791	24.4411	2
2	3	Low pH	32	2	3	Low pH32		2012-03-03	2012-04-04		66	8426	29	30	2.407	0.106576	1.245	4.158	0.102873	0.175912	0.642	0.649			0.3245	1.93333	22.5848	28.406	6	1	112.8	61.15	5275.2	145			0	0
2	3	Low pH	32	2	3	Low pH32		2012-03-03	2012-04-04		67	8427	29	30	2.314	0.14401	1.263	4.18	0.139006	0.237701	0.715	0.716			0.358	1.83215	16.0683	28.1267	5	2	117.7	61.45	5815.75
2	3	Low pH	32	2	3	Low pH32		2012-03-03	2012-04-04		68	8428	29	30	2.243	0.0737312	1.255	3.98	0.0711691	0.121699	0.554	0.578			0.289	1.78725	30.4213	28.0028	5	3	106	59.9	4989.85
2	3	Low pH	32	2	3	Low pH32		2012-03-03	2012-04-04		69	8429	29	30	2.474	0.0944146	1.243	4.176	0.0911338	0.155839	0.646	0.615			0.3075	1.99035	26.2036	28.5634	6	4	113.55	65.3	5370.35
2	3	Low pH	32	2	3	Low pH32		2012-03-03	2012-04-04		70	8430	29	30	2.37	0.0466103	1.223	3.94	0.0449906	0.076934	0.493	0.491			0.2455	1.93786	50.8471	28.4185	6	5	119.95	63.2	5855.9
2	3	Low pH	32	2	3	Low pH32		2012-03-03	2012-04-04		72	8432	29	30	2.582	0.134363	1.257	4.492	0.129694	0.221777	0.992	0.627			0.3135	2.0541	19.2166	28.7393	6
2	3	Low pH	32	2	3	Low pH32		2012-03-03	2012-04-04		73	8433	29	30	2.514	0.0893744	1.176	4.304	0.0862688	0.14752	0.813	0.559			0.2795	2.13776	28.1288	28.9702	6
2	3	Low pH	32	2	3	Low pH32		2012-03-03	2012-04-04		74	8434	29	30	2.471	0.279704	1.217	4.475	0.269985	0.461674	1.034	0.855			0.4275	2.0304	8.83433	28.6739	6
2	3	Low pH	32	2	3	Low pH32		2012-03-03	2012-04-04		76	8436	29	30	2.423	0.366208	1.313	4.77	0.353483	0.604455	1.29	0.897			0.4485	1.84539	6.61646	28.1633	5
2	3	Low pH	32	2	3	Low pH32		2012-03-03	2012-04-04		78	8442	29	30	2.287	0.264017	1.302	4.599	0.254843	0.435781	1.115	0.814			0.407	1.75653	8.66232	27.918	5
2	3	Low pH	32	2	3	Low pH32		2012-03-03	2012-04-04		79	8443	30	31	2.389		1.214	3.663								1.96787		28.5013	6
2	3	Low pH	32	2	4	Low pH32		2012-03-03	2012-04-04		120	8046	28	29	2.326	0.275147	1.255	4.525	0.265586	0.454152	1.094	0.834			0.417	1.85339	8.45366	28.1853	5	1	115.2	56.15	5224.3	194.5			0	0
2	3	Low pH	32	2	4	Low pH32		2012-03-03	2012-04-04		121	8047	28	29	2.489	0.262333	1.229	4.449	0.253217	0.433001	1.118	0.811			0.4055	2.02522	9.48795	28.6596	6	2	115.8	63.85	5599
2	3	Low pH	32	2	4	Low pH32		2012-03-03	2012-04-04		123	8049	28	29	2.498	0.379674	1.279	4.681	0.36648	0.626681	1.279	0.914			0.457	1.95309	6.57934	28.4605	6	3	109.1	52	4600.3
2	3	Low pH	32	2	4	Low pH32		2012-03-03	2012-04-04		126	8055	28	29	2.42	0.370393	1.289	4.502	0.357522	0.611362	1.245	0.912			0.456	1.87742	6.53361	28.2517	5	4	107.55	55.7	4626.1
2	3	Low pH	32	2	4	Low pH32		2012-03-03	2012-04-04		129	8060	28	29	2.325	0.354416	1.265	4.575	0.3421	0.584991	1.188	0.908			0.454	1.83794	6.56009	28.1427	5	5	118.85	61.95	5778.15
2	3	Low pH	32	2	4	Low pH32		2012-03-03	2012-04-04		130	8061	28	29	2.367	0.409884	1.305	4.692	0.395641	0.676546	1.231	0.957			0.4785	1.81379	5.7748	28.0761	5
2	3	Low pH	32	2	4	Low pH32		2012-03-03	2012-04-04		132	8066	28	29	2.36	0.319269	1.291	4.573	0.308175	0.526979	1.29	0.844			0.422	1.82804	7.39188	28.1154	5
2	3	Low pH	32	2	4	Low pH32		2012-03-03	2012-04-04		133	8067	29	30	2.575	0.166154	1.277	4.543	0.16038	0.27425	0.904	0.71			0.355	2.01644	15.4977	28.6354	6
2	3	Low pH	32	2	4	Low pH32		2012-03-03	2012-04-04		134	8070	28	29	2.298	0.248859	1.271	4.502	0.240211	0.410761	1.186	0.777			0.3885	1.80803	9.23415	28.0601	5
2	3	Low pH	32	2	4	Low pH32		2012-03-03	2012-04-04		135	8072	28	29	2.507	0.338808	1.174	4.823	0.327034	0.559229	1.193	0.889			0.4445	2.13543	7.39948	28.9638	6
2	3	Low pH	32	2	7	Low pH32		2012-03-03	2012-04-04		149	8322	28	29	2.411	0.237089	1.273	4.173	0.22885	0.391334	0.885	0.834			0.417	1.89395	10.1692	28.2973	5	1	106.2	59.3	4911	182.5			0	0	1	6.082	4.699	70.2806
2	3	Low pH	32	2	7	Low pH32		2012-03-03	2012-04-04		150	8323	28	29	2.275	0.168008	1.249	4.152	0.16217	0.27731	0.874	0.721			0.3605	1.82146	13.541	28.0972	5	2	101.9	59.2	4884.4						2	5.216	4.523	55.8431
2	3	Low pH	32	2	7	Low pH32		2012-03-03	2012-04-04		151	8324	28	29	2.444	0.171411	1.318	4.317	0.165455	0.282927	0.948	0.709			0.3545	1.85432	14.2581	28.1879	5										3	5.227	4.081	45.5579
2	3	Low pH	32	2	7	Low pH32		2012-03-03	2012-04-04		152	8325	29	30	2.497	0.175159	1.294	4.262	0.169072	0.289113	0.968	0.711			0.3555	1.92968	14.2557	28.3959	6										4	6.409	4.87	79.5475
2	3	Low pH	32	2	7	Low pH32		2012-03-03	2012-04-04		153	8326	29	30	2.45	0.160066	1.319	4.196	0.154504	0.264202	0.797	0.726			0.363	1.85747	15.3062	28.1966	5
2	3	Low pH	32	2	7	Low pH32		2012-03-03	2012-04-04		154	8327	29	30	2.464	0.132906	1.171	4.411	0.128288	0.219372	0.885	0.648			0.324	2.10418	18.5394	28.8775	6
2	3	Low pH	32	2	7	Low pH32		2012-03-03	2012-04-04		156	8330	29	30	2.308	0.232897	1.202	4.401	0.224804	0.384414	0.99	0.8			0.4	1.92013	9.90998	28.3696	6
2	3	Low pH	32	2	7	Low pH32		2012-03-03	2012-04-04		157	8331	29	30	2.505	0.118278	1.216	4.047	0.114168	0.195227	0.783	0.64			0.32	2.06003	21.1789	28.7557	6
2	3	Low pH	32	2	7	Low pH32		2012-03-03	2012-04-04		158	8333	28	29	2.11	0.370241	1.255	4.231	0.357375	0.611112	1.092	0.95			0.475	1.68127	5.69899	27.7103	5
2	3	Low pH	32	2	7	Low pH32		2012-03-03	2012-04-04						1.2391	0.890523	1.5326	4.5324	0.859578	1.46988	1.7551	1.2016			0.6008	0.808495	1.39143	25.3014	3
2	3	Low pH	32	2	14	Low pH32		2012-03-03	2012-04-04		37	7955	29	30	2.413	0.155799	1.254	4.594	0.150385	0.257159	0.947	0.68			0.34	1.92424	15.4879	28.3809	6	1	120.7	61.65	5892.8	223			0	0
2	3	Low pH	32	2	14	Low pH32		2012-03-03	2012-04-04		38	7956	29	30	2.43	0.117529	1.256	4.523	0.113445	0.193992	0.924	0.605			0.3025	1.93471	20.6757	28.4098	6	2	97.4	55.5	4357.45
2	3	Low pH	32	2	14	Low pH32		2012-03-03	2012-04-04		39	7957	29	30	2.38	0.109886	1.279	4.397	0.106068	0.181376	0.79	0.618			0.309	1.86083	21.6588	28.2059	5	3	125.3	62.8	6271.95
2	3	Low pH	32	2	14	Low pH32		2012-03-03	2012-04-04		40	7959	29	30	2.47	0.131119	1.188	4.559	0.126563	0.216422	0.929	0.634			0.317	2.07912	18.8379	28.8084	6	4	123.1	61.35	6028.9
2	3	Low pH	32	2	14	Low pH32		2012-03-03	2012-04-04		41	7961	29	30	2.49	0.175011	1.266	4.572	0.16893	0.28887	1.032	0.696			0.348	1.96682	14.2277	28.4984	6	5	117.55	66.7	6019.55
2	3	Low pH	32	2	14	Low pH32		2012-03-03	2012-04-04		42	7962	28	29	2.578	0.145843	1.272	4.771	0.140775	0.240725	0.802	0.696			0.348	2.02673	17.6766	28.6638	6	6	118.8	61.75	6083.2
2	3	Low pH	32	2	14	Low pH32		2012-03-03	2012-04-04		43	7963	29	30	2.438	0.133507	1.315	4.697	0.128868	0.220364	0.899	0.646			0.323	1.85399	18.2612	28.187	5
2	3	Low pH	32	2	14	Low pH32		2012-03-03	2012-04-04		46	7967	27	28	2.415	0.187107	1.294	4.79	0.180606	0.308836	1.023	0.719			0.3595	1.86631	12.907	28.221	5
2	3	Low pH	32	2	14	Low pH32		2012-03-03	2012-04-04						2.31973	0.187501	1.22	4.27509	0.180986	0.309486	1.03027	0.718			0.359	1.90142	12.3718	28.3179	6
2	3	Low pH	32	2	15	Low pH32		2012-03-03	2012-04-04		36	7683	28	29	2.261	0.158684	1.223	4.261	0.15317	0.26192	0.945	0.686			0.343	1.84873	14.2485	28.1725	5	1	108.8	56	5010.8	182			0	0
2	3	Low pH	32	2	15	Low pH32		2012-03-03	2012-04-04		37	7684	28	29	2.086	0.133768	1.224	4.079	0.129119	0.220794	0.91	0.644			0.322	1.70425	15.5942	27.7737	5	2	109.5	61	5104.3
2	3	Low pH	32	2	15	Low pH32		2012-03-03	2012-04-04		38	7688	28	29	2.871	0.411286	1.277	4.259	0.396995	0.678861	1.071	1			0.5	2.24824	6.98054	29.2751	6	3	103.5	59	4937.9
2	3	Low pH	32	2	15	Low pH32		2012-03-03	2012-04-04		40	7690	28	29	2.206	0.321625	1.171	4.437	0.310449	0.530868	1.122	0.886			0.443	1.88386	6.85892	28.2695	5	4	108	55.1	4895.9
2	3	Low pH	32	2	15	Low pH32		2012-03-03	2012-04-04		41	7693	28	29	2.387	0.190317	1.207	4.132	0.183704	0.314133	1.078	0.712			0.356	1.97763	12.5422	28.5283	6	5	113.2	61.4	5272.3
2	3	Low pH	32	2	15	Low pH32		2012-03-03	2012-04-04		43	7702	28	29	2.315	0.184436	1.178	4.273	0.178027	0.304426	0.957	0.73			0.365	1.9652	12.5518	28.4939	6
2	3	Low pH	32	2	15	Low pH32		2012-03-03	2012-04-04		45	7703	28	29	2.218	0.164771	1.211	4.426	0.159045	0.271967	1.18	0.647			0.3235	1.83154	13.4611	28.1251	5
2	3	Low pH	32	2	15	Low pH32		2012-03-03	2012-04-04		46	7711	28	29	2.257	0.22379	1.305	4.228	0.216013	0.369382	0.955	0.795			0.3975	1.7295	10.0854	27.8434	5
2	3	Low pH	32	2	15	Low pH32		2012-03-03	2012-04-04		49	7713	28	29	2.437	0.114773	1.194	4.601	0.110785	0.189442	1.129	0.558			0.279	2.04104	21.2332	28.7033	6
2	3	Low pH	32	2	15	Low pH32		2012-03-03	2012-04-04		50	7715	28	29	2.16	0.0920535	1.196	4.194	0.0888547	0.151942	1.057	0.517			0.2585	1.80602	23.4646	28.0546	5
2	3	Low pH	32	2	15	Low pH32		2012-03-03	2012-04-04						2.3832	0.227155	1.2454	4.4308	0.219262	0.374938	1.0135	0.7855			0.39275	1.9136	10.4915	28.3515	6
2	3	Low pH	32	2	22	Low pH32		2012-03-03	2012-04-04		52	8203	28	29	2.302	0.348738	1.243	4.482	0.33662	0.57562	1.045	0.938			0.469	1.85197	6.60094	28.1814	5					224			0	0
2	3	Low pH	32	2	22	Low pH32		2012-03-03	2012-04-04		53	8204	28	29	2.234	0.281833	1.257	4.448	0.27204	0.465188	1.065	0.85			0.425	1.77725	7.92667	27.9752	5
2	3	Low pH	32	2	22	Low pH32		2012-03-03	2012-04-04		54	8205	29	30	2.464	0.203645	1.283	4.359	0.196569	0.336132	1.029	0.745			0.3725	1.9205	12.0995	28.3706	6
2	3	Low pH	32	2	22	Low pH32		2012-03-03	2012-04-04		55	8206	29	30	2.368	0.260365	1.303	4.39	0.251317	0.429753	0.959	0.848			0.424	1.81734	9.09493	28.0859	5
2	3	Low pH	32	2	22	Low pH32		2012-03-03	2012-04-04		56	8207	28	29	2.396	0.358604	1.23	4.865	0.346143	0.591904	1.347	0.876			0.438	1.94797	6.68147	28.4464	6
2	3	Low pH	32	2	22	Low pH32		2012-03-03	2012-04-04		57	8210	29	30	2.522	0.194636	1.189	4.429	0.187873	0.321262	0.967	0.745			0.3725	2.12111	12.9575	28.9243	6
2	3	Low pH	32	2	22	Low pH32		2012-03-03	2012-04-04		58	8211	29	30	2.264	0.181645	1.214	4.355	0.175333	0.299819	1.004	0.714			0.357	1.86491	12.4639	28.2171	5
2	3	Low pH	32	2	22	Low pH32		2012-03-03	2012-04-04		59	8212	29	30	2.464	0.190199	1.179	4.293	0.18359	0.313939	0.874	0.761			0.3805	2.08991	12.9549	28.8381	6
2	3	Low pH	32	2	22	Low pH32		2012-03-03	2012-04-04		60	8215	29	30	2.284	0.150713	1.238	4.303	0.145476	0.248764	0.926	0.675			0.3375	1.84491	15.1546	28.162	5
2	3	Low pH	32	2	22	Low pH32		2012-03-03	2012-04-04						1.6627	0.824887	1.1462	4.551	0.796223	1.36154	1.6582	1.1834			0.5917	1.45062	2.01567	27.0737	4
2	3	Low pH	32	2	55	Low pH32		2012-03-03	2012-04-04		106	8030	29	30	2.317	0.148225	1.325	4.264	0.143074	0.244657	0.922	0.671			0.3355	1.74868	15.6316	27.8964	5					190.5			0	0		4.499	3.975
2	3	Low pH	32	2	55	Low pH32		2012-03-03	2012-04-04		107	8032	29	30	2.422	0.0667453	1.27	4.173	0.064426	0.110168	0.793	0.495			0.2475	1.90709	36.2872	28.3336	6											5.556	4.241
2	3	Low pH	32	2	55	Low pH32		2012-03-03	2012-04-04		108	8033	29	30	2.32	0.0834635	1.113	4.053	0.0805632	0.137763	0.792	0.547			0.2735	2.08446	27.7966	28.8231	6											5.138	4.483
2	3	Low pH	32	2	55	Low pH32		2012-03-03	2012-04-04		109	8034	29	30	2.441	0.152698	1.299	4.516	0.147392	0.252041	1.129	0.635			0.3175	1.87914	15.9858	28.2564	5											6.438	5.573
2	3	Low pH	32	2	55	Low pH32		2012-03-03	2012-04-04		110	8035	30	31	2.443	0.181178	1.201	3.331	0.174883	0.299049	0.95	0.726			0.363	2.03414	13.484	28.6842	6											5.854	5.17
2	3	Low pH	32	2	55	Low pH32		2012-03-03	2012-04-04		111	8036	29	30	2.38	0.0709418	1.245	4.205	0.0684767	0.117095	0.708	0.528			0.264	1.91165	33.5486	28.3461	6											5.65	4.247
2	3	Low pH	32	2	55	Low pH32		2012-03-03	2012-04-04		113	3038	29	30	2.548	0.0603302	1.279	4.269	0.0582337	0.0995797	0.643	0.507			0.2535	1.99218	42.2343	28.5684	6											5.419	4.178
2	3	Low pH	32	2	55	Low pH32		2012-03-03	2012-04-04		115	8041	29	30	2.202	0.0922712	1.245	3.962	0.0890649	0.152301	0.826	0.564			0.282	1.76867	23.8644	27.9515	5											4.621	4.455
2	3	Low pH	32	2	55	Low pH32		2012-03-03	2012-04-04		117	8043	29	30	2.346	0.0808094	1.282	3.988	0.0780014	0.133382	0.531	0.608			0.304	1.82995	29.0313	28.1207	5											5.59	4.719
2	3	Low pH	32	2	55	Low pH32		2012-03-03	2012-04-04						2.38536	0.530821	1.29045	4.72645	0.512376	0.876163	1.30791	1.05155			0.525773	1.84847	4.49372	28.1718	5
2	3	Low pH	32	2	56	Low pH32		2012-03-03	2012-04-04		21	8166	28	29	2.347	0.651788	1.252	4.635	0.629139	1.07583	1.338	1.142			0.571	1.8746	3.60086	28.2439	5					134.5			0	0
2	3	Low pH	32	2	56	Low pH32		2012-03-03	2012-04-04		23	8168	28	29	2.576	0.470014	1.246	4.919	0.453681	0.775795	1.491	0.955			0.4775	2.06742	5.48069	28.7761	6
2	3	Low pH	32	2	56	Low pH32		2012-03-03	2012-04-04		25	8172	28	29	2.21	0.685445	1.34	4.523	0.661627	1.13138	1.283	1.182			0.591	1.64925	3.22418	27.6219	5
2	3	Low pH	32	2	56	Low pH32		2012-03-03	2012-04-04		26	8173	28	29	2.313	0.517755	1.266	4.685	0.499764	0.854596	1.261	1.052			0.526	1.82701	4.46736	28.1126	5
2	3	Low pH	32	2	56	Low pH32		2012-03-03	2012-04-04		27	8175	28	29	2.475	0.467267	1.329	4.424	0.45103	0.771261	1.055	1.061			0.5305	1.8623	5.29676	28.21	5
2	3	Low pH	32	2	56	Low pH32		2012-03-03	2012-04-04		29	8177	28	29	2.386	0.641602	1.246	5.148	0.619307	1.05902	1.488	1.097			0.5485	1.91493	3.71881	28.3552	6
2	3	Low pH	32	2	56	Low pH32		2012-03-03	2012-04-04		30	8178	28	29	2.437	0.430921	1.282	4.796	0.415947	0.711269	1.323	0.956			0.478	1.90094	5.65533	28.3166	6
2	3	Low pH	32	2	56	Low pH32		2012-03-03	2012-04-04		31	8179	28	29	2.366	0.442844	1.328	4.551	0.427456	0.730949	1.157	1.009			0.5045	1.78163	5.34274	27.9873	5
2	3	Low pH	32	2	56	Low pH32		2012-03-03	2012-04-04		32	8180	28	29	2.241	0.487662	1.269	4.65	0.470716	0.804924	1.384	0.995			0.4975	1.76596	4.5954	27.944	5
2	3	Low pH	32	2	56	Low pH32		2012-03-03	2012-04-04		34	8183	28	29	2.444	0.538424	1.336	4.704	0.519715	0.888712	1.227	1.079			0.5395	1.82934	4.53917	28.119	5
2	3	Low pH	32	2	56	Low pH32		2012-03-03	2012-04-04						1.1834	1.44684	1.7049	4.9688	1.39656	2.38812	2.0439	1.417			0.7085	0.694117	0.817922	24.9858	2
2	3	Low pH	32	2	72	Low pH32		2012-03-03	2012-04-04		118	8486	29	30	2.452	0.214241	1.304	4.55	0.206797	0.353622	1.02	0.764			0.382	1.88037	11.445	28.2598	5					253			0	0
2	3	Low pH	32	2	72	Low pH32		2012-03-03	2012-04-04		119	8488	29	30	2.438	0.231405	1.275	4.645	0.223364	0.381953	1.119	0.767			0.3835	1.91216	10.5356	28.3476	6
2	3	Low pH	32	2	72	Low pH32		2012-03-03	2012-04-04		120	8489	29	30	2.508	0.113023	1.301	4.39	0.109096	0.186554	0.969	0.585			0.2925	1.92775	22.1902	28.3906	6
2	3	Low pH	32	2	72	Low pH32		2012-03-03	2012-04-04		121	8490	29	30	2.447	0.226907	1.239	4.645	0.219023	0.374529	1.143	0.755			0.3775	1.97498	10.7841	28.5209	6
2	3	Low pH	32	2	72	Low pH32		2012-03-03	2012-04-04		123	8492	29	30	2.313	0.0903322	1.243	4.377	0.0871932	0.1491	0.777	0.57			0.285	1.86082	25.6055	28.2059	5
2	3	Low pH	32	2	72	Low pH32		2012-03-03	2012-04-04		124	8493	29	30	2.409	0.146154	1.254	4.347	0.141075	0.241239	0.956	0.659			0.3295	1.92105	16.4826	28.3721	6
2	3	Low pH	32	2	72	Low pH32		2012-03-03	2012-04-04		125	8494	29	30	2.464	0.176715	1.273	4.61	0.170574	0.291682	1.032	0.699			0.3495	1.93559	13.9434	28.4122	6
2	3	Low pH	32	2	72	Low pH32		2012-03-03	2012-04-04		126	8495	29	30	2.511	0.131329	1.272	4.574	0.126766	0.21677	0.995	0.62			0.31	1.97406	19.1199	28.5184	6
2	3	Low pH	32	2	72	Low pH32		2012-03-03	2012-04-04		127	8496	28	29	2.252	0.316719	1.262	4.86	0.305713	0.522769	1.245	0.851			0.4255	1.78447	7.11041	27.9951	5
2	3	Low pH	32	2	72	Low pH32		2012-03-03	2012-04-04						2.37709	0.261944	1.293	4.48082	0.252842	0.432359	1.12	0.81			0.405	1.83843	9.07481	28.1441	5
2	3	Low pH	32	2	77	Low pH32		2012-03-03	2012-04-04		37	8186	29	30	2.487	0.248619	1.343	4.464	0.23998	0.410365	1.131	0.789			0.3945	1.85182	10.0033	28.181	5					158.5			0	0
2	3	Low pH	32	2	77	Low pH32		2012-03-03	2012-04-04		38	8187	28	29	2.527	0.132295	1.279	4.758	0.127698	0.218364	1.063	0.608			0.304	1.97576	19.1012	28.5231	6					158.5			0	0
2	3	Low pH	32	2	77	Low pH32		2012-03-03	2012-04-04		39	8188	29	30	2.278	0.235703	1.268	4.4	0.227512	0.389046	1.027	0.795			0.3975	1.79653	9.66471	28.0284	5
2	3	Low pH	32	2	77	Low pH32		2012-03-03	2012-04-04		41	8190	28	29	2.312	0.276665	1.24	4.424	0.267051	0.456658	1.166	0.819			0.4095	1.86452	8.35667	28.2161	5
2	3	Low pH	32	2	77	Low pH32		2012-03-03	2012-04-04		42	8191	28	29	2.256	0.285868	1.268	4.343	0.275934	0.471848	1.023	0.866			0.433	1.77918	7.89176	27.9805	5
2	3	Low pH	32	2	77	Low pH32		2012-03-03	2012-04-04		43	8193	28	29	2.265	0.309519	1.243	4.472	0.298764	0.510886	1.067	0.885			0.4425	1.8222	7.3178	28.0993	5
2	3	Low pH	32	2	77	Low pH32		2012-03-03	2012-04-04		44	8194	28	29	2.137	0.611622	1.281	4.821	0.590369	1.00953	1.716	1.024			0.512	1.66823	3.49399	27.6743	5
2	3	Low pH	32	2	77	Low pH32		2012-03-03	2012-04-04		46	8196	28	29	2.415	0.304394	1.249	4.508	0.293817	0.502427	1.219	0.842			0.421	1.93355	7.93379	28.4066	6
2	3	Low pH	32	2	77	Low pH32		2012-03-03	2012-04-04		47	8197	29	30	2.44	0.217596	1.374	4.42	0.210035	0.35916	1.021	0.769			0.3845	1.77584	11.2134	27.9713	5
2	3	Low pH	32	2	77	Low pH32		2012-03-03	2012-04-04		49	8199	29	30	2.587	0.144156	1.379	4.127	0.139147	0.237941	0.642	0.738			0.369	1.876	17.9459	28.2478	5
2	3	Low pH	32	2	77	Low pH32		2012-03-03	2012-04-04						1.8103	0.445246	1.1421	4.1789	0.429774	0.734914	1.3003	0.9753			0.48765	1.58506	4.06584	27.4448	5
2	3	Low pH	32	4	9	Low pH32		2012-03-03	2012-04-04		9	8355	30	31	2.793	0.0495113	1.164	3.813	0.0477908	0.0817223	0.617	0.471			0.2355	2.39948	56.4113	29.6926	6					156.5			0	0
2	3	Low pH	32	4	9	Low pH32		2012-03-03	2012-04-04		11	8357	30	31	2.42	0.0339305	1.272	3.882	0.0327515	0.056005	0.566	0.41			0.205	1.90252	71.3222	28.3209	6
2	3	Low pH	32	4	9	Low pH32		2012-03-03	2012-04-04		12	8358	29	30	2.511	0.0386934	1.358	3.904	0.0373488	0.0638665	0.66	0.413			0.2065	1.84904	64.8948	28.1734	5
2	3	Low pH	32	4	9	Low pH32		2012-03-03	2012-04-04		15	8364	29	30	2.751	0.0454458	1.413	3.916	0.0438666	0.075012	0.611	0.455			0.2275	1.94692	60.5336	28.4435	6
2	3	Low pH	32	4	9	Low pH32		2012-03-03	2012-04-04		17	8366	29	30	2.612	0.0352583	1.281	4.07	0.0340331	0.0581966	0.656	0.397			0.1985	2.03903	74.0819	28.6977	6
2	3	Low pH	32	4	9	Low pH32		2012-03-03	2012-04-04		18	8368	29	30	2.592	0.0406991	1.207	4.151	0.0392848	0.067177	0.501	0.461			0.2305	2.14747	63.687	28.997	6
2	3	Low pH	32	4	9	Low pH32		2012-03-03	2012-04-04		19	8369	29	30	2.614	0.0281086	1.329	3.954	0.0271319	0.0463955	0.576	0.375			0.1875	1.96689	92.9963	28.4986	6
2	3	Low pH	32	4	9	Low pH32		2012-03-03	2012-04-04		21	8372	29	30	2.599	0.0472897	1.237	4.227	0.0456464	0.0780554	0.742	0.434			0.217	2.10105	54.9591	28.8689	6
2	3	Low pH	32	4	9	Low pH32		2012-03-03	2012-04-04						2.45771	0.104197	1.30286	4.00729	0.100576	0.171985	0.712857	0.623286			0.311643	1.8864	23.5872	28.2765	5
2	3	Low pH	32	4	16	Low pH32		2012-03-03	2012-04-04		9	7764	28	29	2.214	0.394403	1.219	4.499	0.380698	0.650994	1.143	0.963			0.4815	1.81624	5.61354	28.0828	5	1	121.4	67.5	6095.1	280.5			0	0
2	3	Low pH	32	4	16	Low pH32		2012-03-03	2012-04-04		12	7767	29	30	2.643	0.0513672	1.235	3.995	0.0495823	0.0847857	0.524	0.503			0.2515	2.14008	51.4531	28.9766	6	2	119.4	59.4	5413.7
2	3	Low pH	32	4	16	Low pH32		2012-03-03	2012-04-04		16	7773	29	30	2.525	0.0510317	1.412	3.76	0.0492584	0.0842318	0.491	0.511			0.2555	1.78824	49.4791	28.0056	5	3	112.2	57.7	5059.8
2	3	Low pH	32	4	16	Low pH32		2012-03-03	2012-04-04		18	7776	29	30	2.561	0.0526167	1.245	3.911	0.0507883	0.086848	0.596	0.489			0.2445	2.05703	48.6727	28.7474	6	4	123.2	63.5	6360.6
2	3	Low pH	32	4	16	Low pH32		2012-03-03	2012-04-04		20	7778	29	30	2.197	0.388082	1.332	4.113	0.374597	0.64056	1.083	0.972			0.486	1.6494	5.66117	27.6223	5	5	123	62.7	6379.4
2	3	Low pH	32	4	16	Low pH32		2012-03-03	2012-04-04		21	7779	29	30	2.448	0.0410926	1.382	3.927	0.0396646	0.0678265	0.612	0.435			0.2175	1.77135	59.5728	27.9589	5	6	129.1	66.6	7326
2	3	Low pH	32	4	16	Low pH32		2012-03-03	2012-04-04						1.6955	0.63064	1.164	4.3172	0.608726	1.04092	1.4441	1.0992			0.5496	1.45662	2.68854	27.0903	4
2	3	Low pH	32	4	28	Low pH32		2012-03-03	2012-04-04		53	8410	29	30	2.579	0.064144	1.339	4.535	0.061915	0.105875	0.757	0.494			0.247	1.92606	40.2064	28.3859	6					197.5			0	0
2	3	Low pH	32	4	28	Low pH32		2012-03-03	2012-04-04		54	8411	29	30	2.666	0.124986	1.34	4.504	0.120643	0.206299	0.801	0.651			0.3255	1.98955	21.3304	28.5612	6
2	3	Low pH	32	4	28	Low pH32		2012-03-03	2012-04-04		56	8413	30	31	2.694	0.0432743	1.341	4.145	0.0417706	0.0714277	0.579	0.453			0.2265	2.00895	62.254	28.6147	6
2	3	Low pH	32	4	28	Low pH32		2012-03-03	2012-04-04		58	8415	29	30	2.763	0.0683773	1.343	4.335	0.0660012	0.112862	0.681	0.526			0.263	2.05733	40.4082	28.7482	6
2	3	Low pH	32	4	28	Low pH32		2012-03-03	2012-04-04		60	8417	29	30	2.715	0.104601	1.384	4.672	0.100966	0.172653	0.875	0.585			0.2925	1.96171	25.9557	28.4843	6
2	3	Low pH	32	4	28	Low pH32		2012-03-03	2012-04-04		61	8419	29	30	2.673	0.052076	1.312	4.368	0.0502665	0.0859556	0.777	0.446			0.223	2.03735	51.3288	28.6931	6
2	3	Low pH	32	4	28	Low pH32		2012-03-03	2012-04-04		63	8423	29	30	2.785	0.0522055	1.347	4.458	0.0503914	0.0861694	0.731	0.456			0.228	2.06756	53.3468	28.7765	6
2	3	Low pH	32	4	28	Low pH32		2012-03-03	2012-04-04		64	8424	29	30	2.719	0.0613575	1.374	4.447	0.0592254	0.101275	0.816	0.472			0.236	1.97889	44.314	28.5317	6
2	3	Low pH	32	4	28	Low pH32		2012-03-03	2012-04-04						2.6014	0.160311	1.3409	4.588	0.15474	0.264606	0.934	0.6917			0.34585	1.94004	16.2272	28.4245	6
2	3	Low pH	32	4	31	Low pH32		2012-03-03	2012-04-04		83	8447	29	30	2.758	0.0987445	1.293	4.683	0.0953132	0.162986	0.947	0.555			0.2775	2.13302	27.9307	28.9571	6	1	126.3	76.8	7150.5	220			0	0
2	3	Low pH	32	4	31	Low pH32		2012-03-03	2012-04-04		85	8449	29	30	2.69	0.151408	1.36	4.664	0.146146	0.24991	0.949	0.671			0.3355	1.97794	17.7666	28.5291	6	2	126.7	67.3	6551.8
2	3	Low pH	32	4	31	Low pH32		2012-03-03	2012-04-04		86	8451	29	30	2.497	0.257872	1.293	4.884	0.248911	0.425638	1.229	0.78			0.39	1.93117	9.6831	28.4	6	3	127.3	65.5	6871.1
2	3	Low pH	32	4	31	Low pH32		2012-03-03	2012-04-04		87	8452	29	30	2.498	0.224643	1.382	4.767	0.216837	0.370792	1.058	0.771			0.3855	1.80753	11.1198	28.0588	5	4	123.3	66.6	6567.8
2	3	Low pH	32	4	31	Low pH32		2012-03-03	2012-04-04		88	8453	29	30	2.577	0.195644	1.341	4.3	0.188846	0.322926	0.695	0.822			0.411	1.9217	13.1719	28.3739	6
2	3	Low pH	32	4	31	Low pH32		2012-03-03	2012-04-04		89	8454	29	30	2.499	0.279	1.319	4.522	0.269305	0.460511	1.066	0.846			0.423	1.89462	8.957	28.2991	5
2	3	Low pH	32	4	31	Low pH32		2012-03-03	2012-04-04		90	8455	29	30	2.746	0.177589	1.355	4.679	0.171418	0.293125	0.961	0.717			0.3585	2.02657	15.4627	28.6633	6
2	3	Low pH	32	4	31	Low pH32		2012-03-03	2012-04-04		91	8456	29	30	2.424	0.0704309	1.364	4.37	0.0679835	0.116252	0.748	0.517			0.2585	1.77713	34.4167	27.9749	5
2	3	Low pH	32	4	31	Low pH32		2012-03-03	2012-04-04		92	8457	29	30	2.596	0.0924833	1.368	4.483	0.0892696	0.152651	0.874	0.554			0.277	1.89766	28.0699	28.3075	5
2	3	Low pH	32	4	31	Low pH32		2012-03-03	2012-04-04						1.89778	0.861533	1.26589	4.70878	0.831596	1.42203	1.66244	1.20533			0.602667	1.49917	2.20279	27.2077	4
2	3	Low pH	32	4	48	Low pH32		2012-03-03	2012-04-04		136	8308	30	31	2.663	0.0313149	1.354	4.131	0.0302267	0.0516877	0.535	0.403			0.2015	1.96677	85.0394	28.4983	6	1	118.8	64.2	6114.95	219.5			0	0
2	3	Low pH	32	4	48	Low pH32		2012-03-03	2012-04-04		137	8309	28	29	2.324	0.445518	1.178	4.889	0.430036	0.735362	1.595	0.911			0.4555	1.97284	5.21641	28.515	6	2	117.75	61.5	5793.95
2	3	Low pH	32	4	48	Low pH32		2012-03-03	2012-04-04		138	8310	29	30	2.775	0.055436	1.32	4.398	0.0535096	0.0915015	0.597	0.5			0.25	2.10227	50.0577	28.8723	6	3	119.9	60.8	6075.25
2	3	Low pH	32	4	48	Low pH32		2012-03-03	2012-04-04		139	8311	29	30	2.668	0.177052	1.28	4.662	0.1709	0.292239	1.113	0.682			0.341	2.08438	15.069	28.8229	6	4	116.85	61.9	6015.25
2	3	Low pH	32	4	48	Low pH32		2012-03-03	2012-04-04		140	8312	29	30	2.455	0.323682	1.318	4.473	0.312434	0.534263	1.169	0.877			0.4385	1.86267	7.58461	28.211	5	5	117.45	62.65	5849.8
2	3	Low pH	32	4	48	Low pH32		2012-03-03	2012-04-04		141	8313	29	30	3.127	0.0978078	1.375	4.391	0.0944091	0.16144	0.874	0.568			0.284	2.27418	31.9709	29.3467	6
2	3	Low pH	32	4	48	Low pH32		2012-03-03	2012-04-04		142	8314	29	30	2.963	0.0977706	1.256	4.597	0.0943731	0.161378	0.803	0.584			0.292	2.35908	30.3056	29.5811	6
2	3	Low pH	32	4	48	Low pH32		2012-03-03	2012-04-04		143	8315	29	30	2.658	0.138622	1.328	4.388	0.133805	0.228807	0.937	0.648			0.324	2.00151	19.1744	28.5942	6
2	3	Low pH	32	4	48	Low pH32		2012-03-03	2012-04-04		144	8316	29	30	2.787	0.117853	1.364	4.333	0.113757	0.194525	0.874	0.617			0.3085	2.04326	23.6482	28.7094	6
2	3	Low pH	32	4	48	Low pH32		2012-03-03	2012-04-04						1.8449	0.573894	1.1824	4.3137	0.553952	0.947258	1.426	1.0588			0.5294	1.5603	3.2147	27.3764	5
2	3	Low pH	32	4	62	Low pH32		2012-03-03	2012-04-04		107	8276	29	30	2.456	0.140774	1.303	4.5	0.135882	0.232358	1.035	0.631			0.3155	1.88488	17.4464	28.2723	5	1	125.9	64.8	6681.8	228.5			0	0
2	3	Low pH	32	4	62	Low pH32		2012-03-03	2012-04-04		108	8277	29	30	2.594	0.103087	1.315	4.36	0.0995052	0.170154	0.819	0.594			0.297	1.97262	25.1631	28.5144	6	2	111.65	61.75	5529.8
2	3	Low pH	32	4	62	Low pH32		2012-03-03	2012-04-04		109	8278	29	30	2.636	0.07689	1.28	4.485	0.0742181	0.126913	0.794	0.527			0.2635	2.05938	34.2827	28.7539	6	3	122.35	63.5	6141.65
2	3	Low pH	32	4	62	Low pH32		2012-03-03	2012-04-04		110	8279	29	30	2.852	0.0858351	1.32	4.204	0.0828524	0.141678	0.774	0.558			0.279	2.16061	33.2265	29.0333	6	4	121.45	67.2	6236.4
2	3	Low pH	32	4	62	Low pH32		2012-03-03	2012-04-04		111	8280	29	30	2.866	0.167529	1.282	4.654	0.161707	0.27652	0.973	0.696			0.348	2.23557	17.1075	29.2402	6	5	118.5	64.25	5994.2
2	3	Low pH	32	4	62	Low pH32		2012-03-03	2012-04-04		112	8281	29	30	2.682	0.0550914	1.329	4.249	0.053177	0.0909327	0.682	0.478			0.239	2.01806	48.6827	28.6398	6
2	3	Low pH	32	4	62	Low pH32		2012-03-03	2012-04-04		113	8282	29	30	2.735	0.0759104	1.332	4.596	0.0732725	0.125296	0.785	0.526			0.263	2.0533	36.0293	28.7371	6
2	3	Low pH	32	4	62	Low pH32		2012-03-03	2012-04-04		114	8283	29	30	2.601	0.123328	1.247	4.477	0.119042	0.203563	0.961	0.61			0.305	2.08581	21.0901	28.8268	6
2	3	Low pH	32	4	62	Low pH32		2012-03-03	2012-04-04		115	8284	29	30	2.554	0.110977	1.303	4.476	0.10712	0.183176	0.847	0.607			0.3035	1.96009	23.0138	28.4799	6
2	3	Low pH	32	4	62	Low pH32		2012-03-03	2012-04-04		118	8289	30	31	2.797	0.0177756	1.286	4.14	0.0171579	0.0293401	0.45	0.332			0.166	2.17496	157.35	29.0729	6
2	3	Low pH	32	4	62	Low pH32		2012-03-03	2012-04-04						2.60509	0.0567273	1.31973	4.14036	0.054756	0.0936328	0.629091	0.496909			0.248455	1.97396	45.9231	28.5181	6
2	3	Low pH	32	4	69	Low pH32		2012-03-03	2012-04-04		20	8556	29	30	2.603	0.0765545	1.396	4.114	0.0738943	0.126359	0.776	0.53			0.265	1.86461	34.0019	28.2163	5	1	125.45	67.2	6606.5	157.5			0	0
2	3	Low pH	32	4	69	Low pH32		2012-03-03	2012-04-04		21	8557	29	30	2.545	0.0707458	1.314	4.137	0.0682874	0.116771	0.645	0.543			0.2715	1.93683	35.9739	28.4157	6	2	115.85	71.25	6402.6
2	3	Low pH	32	4	69	Low pH32		2012-03-03	2012-04-04		22	8558	29	30	2.892	0.0478306	1.214	4.482	0.0461685	0.0789482	0.655	0.455			0.2275	2.38221	60.4634	29.6449	6	3	116.8	70.2	6109.85
2	3	Low pH	32	4	69	Low pH32		2012-03-03	2012-04-04		23	8559	29	30	2.457	0.0853818	1.308	4.032	0.0824149	0.140929	0.613	0.598			0.299	1.87844	28.7766	28.2545	5	4	118.9	67.8	6385.55
2	3	Low pH	32	4	69	Low pH32		2012-03-03	2012-04-04		24	8560	29	30	2.646	0.107009	1.299	4.066	0.103291	0.176627	0.66	0.645			0.3225	2.03695	24.7269	28.692	6	5	130.4	68.95	7113.5
2	3	Low pH	32	4	69	Low pH32		2012-03-03	2012-04-04		26	8562	29	30	2.735	0.138285	1.291	4.228	0.13348	0.22825	0.787	0.684			0.342	2.11851	19.778	28.9171	6
2	3	Low pH	32	4	69	Low pH32		2012-03-03	2012-04-04		27	8563	29	30	2.695	0.0411647	1.364	4.059	0.0397343	0.0679457	0.588	0.441			0.2205	1.97581	65.4686	28.5232	6
2	3	Low pH	32	4	69	Low pH32		2012-03-03	2012-04-04		28	8564	29	30	2.669	0.0647147	1.349	4.301	0.0624659	0.106817	0.615	0.53			0.265	1.9785	41.2426	28.5307	6
2	3	Low pH	32	4	69	Low pH32		2012-03-03	2012-04-04		30	8566	30	31	2.631		1.307	3.7								2.01301		28.6259	6
2	3	Low pH	32	4	69	Low pH32		2012-03-03	2012-04-04		32	8568	29	30	2.404	0.071771	1.39	4.089	0.0692771	0.118464	0.799	0.51			0.255	1.7295	33.4954	27.8434	5
2	3	Low pH	32	4	69	Low pH32		2012-03-03	2012-04-04						1.9034	0.438885	1.2241	4.2823	0.423634	0.724415	1.2938	0.9707			0.48535	1.55494	4.3369	27.3616	5
2	3	Low pH	32	4	75	Low pH32		2012-03-03	2012-04-04		8	8541	30	31	2.594	0.0404182	1.198	3.938	0.0390137	0.0667134	0.507	0.458			0.229	2.16528	64.179	29.0462	6					165			0	0
2	3	Low pH	32	4	75	Low pH32		2012-03-03	2012-04-04		10	8543	29	30	2.517	0.103432	1.245	4.388	0.0998378	0.170723	0.889	0.579			0.2895	2.02169	24.3348	28.6499	6
2	3	Low pH	32	4	75	Low pH32		2012-03-03	2012-04-04		11	8546	29	30	2.496	0.0709119	1.269	4.148	0.0684477	0.117046	0.853	0.496			0.248	1.9669	35.1986	28.4987	6
2	3	Low pH	32	4	75	Low pH32		2012-03-03	2012-04-04		12	8548	30	31	2.599	0.0881522	1.284	3.864	0.085089	0.145502	0.499	0.641			0.3205	2.02414	29.4831	28.6566	6
2	3	Low pH	32	4	75	Low pH32		2012-03-03	2012-04-04		13	8549	29	30	2.538	0.0707881	1.345	4.152	0.0683283	0.116841	0.78	0.511			0.2555	1.88699	35.8535	28.2781	5
2	3	Low pH	32	4	75	Low pH32		2012-03-03	2012-04-04		14	8550	29	30	2.691	0.0835776	1.424	4.245	0.0806734	0.137951	0.633	0.587			0.2935	1.88975	32.1976	28.2857	5
2	3	Low pH	32	4	75	Low pH32		2012-03-03	2012-04-04		15	8551	30	31	2.528	0.0602953	1.342	4.056	0.0582001	0.0995222	0.607	0.516			0.258	1.88376	41.927	28.2692	5
2	3	Low pH	32	4	75	Low pH32		2012-03-03	2012-04-04		16	8552	29	30	2.431	0.0521721	1.308	4.04	0.0503592	0.0861142	0.585	0.49			0.245	1.85856	46.5958	28.1996	5
2	3	Low pH	32	4	75	Low pH32		2012-03-03	2012-04-04		17	8553	29	30	2.447	0.0624591	1.331	4.318	0.0602887	0.103094	0.7	0.501			0.2505	1.83847	39.1776	28.1442	5
2	3	Low pH	32	4	75	Low pH32		2012-03-03	2012-04-04						1.7298	0.534774	1.1673	4.2029	0.516191	0.882686	1.2821	1.0615			0.53075	1.48188	3.23464	27.16	4
2	3	Low pH	32	4	81	Low pH32		2012-03-03	2012-04-04		92	8254	29	30	2.576	0.0210037	1.294	4.096	0.0202739	0.0346683	0.443	0.359			0.1795	1.99073	122.645	28.5644	6					162			0	0
2	3	Low pH	32	4	81	Low pH32		2012-03-03	2012-04-04		93	8255	29	30	2.553	0.0687066	1.374	4.08	0.0663191	0.113406	0.732	0.515			0.2575	1.85808	37.158	28.1983	5
2	3	Low pH	32	4	81	Low pH32		2012-03-03	2012-04-04		94	8260	29	30	2.524	0.0506024	1.328	4.1	0.048844	0.0835233	0.516	0.502			0.251	1.9006	49.8791	28.3157	6
2	3	Low pH	32	4	81	Low pH32		2012-03-03	2012-04-04		95	8261	29	30	2.573	0.102268	1.336	4.557	0.0987138	0.168801	0.894	0.575			0.2875	1.9259	25.1595	28.3855	6
2	3	Low pH	32	4	81	Low pH32		2012-03-03	2012-04-04		97	8264	29	30	2.68	0.0623951	1.368	4.191	0.0602269	0.102988	0.712	0.498			0.249	1.95906	42.9521	28.477	6
2	3	Low pH	32	4	81	Low pH32		2012-03-03	2012-04-04		98	8265	29	30	2.455	0.045971	1.415	4.098	0.0443735	0.0758788	0.537	0.476			0.238	1.73498	53.4032	27.8586	5
2	3	Low pH	32	4	81	Low pH32		2012-03-03	2012-04-04		99	8266	29	30	2.538	0.119037	1.302	4.256	0.1149	0.196479	0.755	0.649			0.3245	1.94931	21.3212	28.4501	6
2	3	Low pH	32	4	81	Low pH32		2012-03-03	2012-04-04		100	8267	30	31	2.226	0.00299582	1.241	3.958	0.00289172	0.00494484	0.367	0.16			0.08	1.79371	743.035	28.0207	5
2	3	Low pH	32	4	81	Low pH32		2012-03-03	2012-04-04		102	8269	30	31	2.498	0.00163703	1.272	3.909	0.00158014	0.00270205	0.305	0.13			0.065	1.96384	1525.93	28.4902	6
2	3	Low pH	32	4	81	Low pH32		2012-03-03	2012-04-04		104	8272	29	30	2.68	0.0150247	1.31	4.127	0.0145026	0.0247994	0.522	0.293			0.1465	2.0458	178.373	28.7164	6
2	3	Low pH	32	4	81	Low pH32		2012-03-03	2012-04-04						1.7626	0.781615	1.1738	4.4416	0.754454	1.29012	1.5141	1.1898			0.5949	1.50162	2.25508	27.2145	5
2	3	Low pH	32	4	90	Low pH32		2012-03-03	2012-04-04	54	55	7818	30	31	2.324	0.0243356	1.261	3.787	0.0234899	0.0401678	0.494	0.37			0.185	1.84298	95.4981	28.1566	5					154.5			0	0
2	3	Low pH	32	4	90	Low pH32		2012-03-03	2012-04-04	55	57	7820	29	30	2.525	0.0382107	1.277	3.903	0.0368829	0.0630698	0.587	0.427			0.2135	1.97729	66.0809	28.5273	6
2	3	Low pH	32	4	90	Low pH32		2012-03-03	2012-04-04	57	58	7821	29	30	2.287	0.0381929	1.236	3.884	0.0368657	0.0630403	0.574	0.43			0.215	1.85032	59.8803	28.1769	5
2	3	Low pH	32	4	90	Low pH32		2012-03-03	2012-04-04	58	59	7822	29	30	2.418	0.107415	1.194	4.251	0.103682	0.177296	0.734	0.626			0.313	2.02513	22.5109	28.6593	6
2	3	Low pH	32	4	90	Low pH32		2012-03-03	2012-04-04	59	60	7823	29	30	2.533	0.0607729	1.164	4.292	0.0586611	0.100311	0.666	0.503			0.2515	2.17612	41.6797	29.0761	6
2	3	Low pH	32	4	90	Low pH32		2012-03-03	2012-04-04	60	63	7827	29	30	2.402	0.0394831	1.172	3.901	0.0381111	0.06517	0.559	0.44			0.22	2.04949	60.8362	28.7266	6
2	3	Low pH	32	4	90	Low pH32		2012-03-03	2012-04-04	63	65	7829	29	30	2.426	0.0399769	1.235	4.059	0.0385877	0.065985	0.624	0.427			0.2135	1.96437	60.6851	28.4917	6
2	3	Low pH	32	4	90	Low pH32		2012-03-03	2012-04-04	65	66	7830	30	31	2.174	0.0288905	1.222	3.696	0.0278865	0.047686	0.552	0.385			0.1925	1.77905	75.2498	27.9802	5
2	3	Low pH	32	4	90	Low pH32		2012-03-03	2012-04-04	66	67	7831	29	30	2.395	0.0933663	1.332	4.084	0.0901219	0.154108	0.766	0.581			0.2905	1.79805	25.6517	28.0326	5
2	3	Low pH	32	4	90	Low pH32		2012-03-03	2012-04-04	67	68	7833	29	30	2.294	0.0411183	1.321	3.477	0.0396895	0.067869	0.535	0.454			0.227	1.73656	55.7903	27.8629	5
2	3	Low pH	32	4	90	Low pH32		2012-03-03	2012-04-04	68	69	7834	29	30	2.383	0.0453158	1.213	4.024	0.0437411	0.0747973	0.617	0.453			0.2265	1.96455	52.5865	28.4922	6
2	3	Low pH	32	4	90	Low pH32		2012-03-03	2012-04-04	69					1.19582	1.23778	1.21436	4.24673	1.19477	2.04306	1.97318	1.33773			0.668864	0.984728	0.966099	25.7878	3
